# Supplementary material for: Gatad2b, associated with the neurodevelopmental syndrome GAND, plays a critical role in neurodevelopment and cortical patterning
Source: Transl Psychiatry. 2024 Jan 18;14:33. doi: 10.1038/s41398-023-02678-x (PMC10796954; doi:10.1038/s41398-023-02678-x)
Supplement: Supplementary file 2 — Dataset 1 [file 41398_2023_2678_MOESM2_ESM.xlsx]

## Sheet: Supp T1 (dev correl)
					structure_abbreviation	DFC	DFC	DFC	DFC	DFC	DFC	DFC	DFC	DFC	DFC	DFC	DFC	DFC	DFC	DFC	DFC	DFC	DFC	DFC	DFC	DFC	DFC	DFC	DFC	DFC	DFC	DFC	DFC	DFC	DFC	DFC	DFC	DFC	DFC	DFC	VFC	VFC	VFC	VFC	VFC	VFC	VFC	VFC	VFC
					donor_age	8 pcw	9 pcw	12 pcw	12 pcw	12 pcw	13 pcw	13 pcw	13 pcw	16 pcw	16 pcw	16 pcw	17 pcw	19 pcw	21 pcw	24 pcw	26 pcw	37 pcw	4 mos	4 mos	10 mos	1 yrs	2 yrs	3 yrs	4 yrs	8 yrs	8 yrs	11 yrs	13 yrs	18 yrs	19 yrs	21 yrs	30 yrs	36 yrs	37 yrs	40 yrs	8 pcw	12 pcw	12 pcw	12 pcw	13 pcw	13 pcw	13 pcw	16 pcw	16 pcw
					donor_name	H376.IIA.51	H376.IIA.50	H376.IIB.50	H376.IIB.51	H376.IIB.52	H376.IIIA.50	H376.IIIA.51	H376.IIIA.52	H376.IIIB.50	H376.IIIB.51	H376.IIIB.52	H376.IIIB.53	H376.IV.53	H376.IV.54	H376.IV.50	H376.V.52	H376.V.53	H376.VI.51	H376.VI.52	H376.VII.51	H376.VIII.51	H376.VIII.53	H376.VIII.54	H376.VIII.50	H376.IX.51	H376.IX.52	H376.IX.50	H376.X.51	H376.X.53	H376.X.52	H376.XI.60	H376.XI.52	H376.XI.53	H376.XI.54	H376.XI.56	H376.IIA.51	H376.IIB.50	H376.IIB.51	H376.IIB.52	H376.IIIA.50	H376.IIIA.51	H376.IIIA.52	H376.IIIB.50	H376.IIIB.51
id	gene-symbol	gene-name	chromosome	r	donor_id	13058	12833	12835	12960	13060	12820	12834	12888	12287	12837	12879	12880	12885	12886	12288	12949	263195015	12889	12890	12977	12830	12979	12980	12298	12841	12981	12289	12831	12984	12832	13057	12290	12302	12303	12304	13058	12835	12960	13060	12820	12834	12888	12287	12837
1095367	GATAD2B	GATA zinc finger domain containing 2B	1	1		2.5266	4.6865	4.834	4.3716	4.6682	4.8599	4.7082	4.6635	4.2152	5.1297	3.82	4.3928	4.1394	4.3946	4.561	2.8598	3.2854	3.0315	2.9868	3.2296	3.7277	2.591	2.7476	1.8524	3.2641	2.3687	3.4123	3.7506	2.8761	3.4852	3.5235	3.4274	3.7585	3.6374	2.4735	3.198	4.8098	4.0623	4.0362	4.8674	4.7147	3.9065	4.3299	5.1631
1086962	MLL5	myeloid/lymphoid or mixed-lineage leukemia 5 (trithorax homolog, Drosophila)	7	0.929		2.7252	4.8354	4.8352	4.3738	4.4353	4.6397	4.5694	4.1254	3.8812	4.7576	3.903	4.2208	3.7572	4.1702	4.4633	3.0829	3.3986	3.0021	3.2847	2.8184	3.5098	2.2753	2.8149	1.9531	2.9615	2.5859	3.0988	3.1799	3.2228	3.2771	3.5094	3.2661	3.6411	3.8529	2.3244	3.4696	4.7982	4.1076	3.6775	4.7386	4.6646	3.7986	4.0294	4.7853
1104672	NCOA6	nuclear receptor coactivator 6	20	0.916		1.9691	4.6839	4.8235	3.9921	4.1958	4.5584	5.0161	4.3552	3.9786	5.0983	2.9665	4.4737	3.7275	4.3328	4.5548	2.4673	3.9933	2.7109	3.4362	1.7107	3.6042	1.7999	2.5259	1.378	2.4056	2.6375	2.9473	2.9857	2.5364	3.1884	2.9448	2.8557	3.0207	3.392	1.918	2.9076	4.8007	3.7044	3.2034	4.7273	5.0727	3.2622	4.3126	5.1037
1089098	TCF20	transcription factor 20 (AR1)	22	0.909		2.2456	4.3663	4.7177	4.1267	4.023	4.4818	4.5452	4.0202	3.7995	4.4931	3.2286	4.1346	3.6649	4.1359	3.6239	2.3131	3.1564	1.9855	3.1098	1.9732	3.5483	1.6313	2.3094	0.8641	1.8419	1.984	2.683	3.0189	2.4395	3.1838	3.2149	2.9972	3.2925	3.1979	1.7659	3.0776	4.6548	3.7634	3.2991	4.6255	4.5479	3.2536	4.068	4.5664
279991298	AC134943.1	AC134943.1	3	0.908		2.7018	4.0066	4.4347	4.1282	3.5626	4.2057	4.2388	3.4385	3.4171	4.6001	3.7635	4.125	3.5607	3.6652	3.9077	1.9371	2.6838	1.5205	2.4872	1.1003	2.5007	1.3887	1.6184	0.3983	1.5377	1.3319	2.2498	2.3511	1.9717	2.3542	2.6338	2.2255	2.4545	2.6266	1.3192	3.1568	4.4326	3.9722	3.2752	4.2319	4.2413	3.237	3.6584	4.6108
1101925	SETD2	SET domain containing 2	3	0.908		2.1872	4.0514	4.0715	3.1835	3.6768	4.0031	4.0523	3.5187	3.3569	4.0385	3.1389	3.5592	3.3221	3.7411	3.5548	2.5188	2.5189	2.4235	2.7387	1.4981	2.9331	1.536	2.3777	1.0375	2.0604	1.4052	2.2106	2.451	2.3281	2.4447	2.6315	2.4177	2.6718	3.1347	1.6721	2.8406	4.049	2.9578	2.9506	3.99	3.921	2.8731	3.4209	4.0134
1088486	ZNF8	zinc finger protein 8	19	0.907		1.0903	3.3908	3.1377	2.019	2.2774	2.873	3.166	2.1646	2.895	3.347	1.9663	2.9966	2.3411	2.098	2.0301	0.9667	1.5555	1.3598	1.3388	1.1123	1.6987	0.7614	0.9833	0.7174	1.1167	0.9588	0.8772	1.5282	1.4533	1.3819	1.1773	1.2451	1.7692	1.7184	0.7798	1.3689	3.1878	1.8435	1.7607	3.0886	2.8707	1.7698	2.7665	3.1179
1097876	RPRD2	regulation of nuclear pre-mRNA domain containing 2	1	0.907		2.4255	3.8872	3.8152	3.5187	3.5858	3.8578	3.6896	3.445	3.2106	3.8123	3.2857	3.3142	2.7845	3.4748	3.3759	2.3802	2.7788	2.175	2.5123	2.6478	2.8601	1.6039	2.3051	1.2195	2.5758	2.0564	2.695	3.0436	2.6294	2.8163	3.4209	2.7266	2.9122	3.199	2.0168	3.1023	3.7006	3.2039	3.1185	3.8528	3.7448	3.0632	3.3017	3.7405
1097192	C11orf30	chromosome 11 open reading frame 30	11	0.906		1.5032	2.8029	2.778	2.2081	2.4725	2.4543	2.6274	1.9333	2.0004	2.675	1.9989	2.0518	1.6276	1.8342	2.245	1.0227	1.2786	1.3325	1.2999	0.8347	1.5444	0.7199	0.9029	0.6675	1.1531	0.7308	1.0429	1.2729	1.1526	1.2449	1.3699	1.1505	1.3132	1.8702	0.7433	1.9156	2.8111	2.0301	1.9823	2.4458	2.6709	1.6024	1.9161	2.5426
1102783	ZNF445	zinc finger protein 445	3	0.906		2.4473	3.76	4.1803	3.9189	3.4409	3.9869	3.8695	3.3373	3.3391	4.4272	3.6093	3.8553	3.4454	3.5284	3.6061	1.9413	2.5677	2.0252	2.3237	1.1589	2.3385	1.6156	1.9545	0.7912	1.5775	1.366	2.0864	2.1241	1.8787	2.1448	2.1783	2.0801	2.3845	2.5373	1.3837	2.9168	4.1618	3.8021	3.1704	4.0106	3.8931	3.0269	3.5344	4.4
1096103	CELF1	CUGBP, Elav-like family member 1	11	0.905		3.4708	4.591	5.1148	4.5362	4.703	4.8027	4.5665	4.0449	4.2535	5.0792	4.1882	4.7055	4.2597	4.6306	4.8434	3.005	4.0179	3.102	3.5518	3.0068	3.9239	3.1274	2.8125	2.1124	2.9298	2.7611	3.9973	3.6987	3.3637	3.6076	3.5498	3.3084	3.8708	3.9073	2.4345	3.9322	5.0259	4.7345	4.2589	4.8411	4.4668	3.8033	4.295	5.1521
1095327	POGZ	pogo transposable element with ZNF domain	1	0.905		2.4501	4.7048	4.5345	3.9217	4.0735	4.3954	4.5512	3.699	3.9478	4.4127	3.3284	4.089	3.6016	3.8233	3.8742	2.6574	3.0935	2.9714	2.8385	1.6018	2.934	1.9988	2.5973	1.3242	2.4189	2.0423	2.5143	2.9081	2.7474	2.9875	2.9658	2.8751	3.1551	4.3161	1.9795	3.1556	4.5253	3.6146	3.6002	4.4018	4.5286	3.0166	3.9426	4.4625
1092242	MED13L	mediator complex subunit 13-like	12	0.905		2.1926	3.9433	5.3818	4.8461	4.6174	4.7272	4.9172	3.3573	3.3061	4.8165	3.9357	3.8467	2.9453	3.6179	3.7452	2.0752	2.7519	2.2725	2.659	1.464	3.0356	1.2908	2.0257	0.6443	1.9314	1.7812	2.363	2.5856	2.3924	2.4741	2.7042	2.2258	2.8499	3.1778	1.4158	3.0955	5.3943	4.5233	3.888	4.7948	5.1377	3.258	3.5899	4.8516
1096438	SETBP1	SET binding protein 1	18	0.905		2.2658	5.117	4.4826	3.892	3.8921	4.4412	4.1804	3.991	3.7093	4.5445	2.8452	3.7607	3.0216	3.7314	3.6092	1.2056	2.486	1.7463	2.5464	1.447	2.6457	1.4571	1.4289	0.7614	1.2597	1.3352	1.902	1.9535	1.891	1.9137	2.2068	1.7257	2.2466	2.2067	1.1205	3.0767	4.3847	3.477	2.9791	4.4604	4.1026	3.2322	3.5979	4.3855
1088125	CLASP1	cytoplasmic linker associated protein 1	2	0.901		3.5109	4.51	5.1707	4.9294	4.8514	4.9406	5.0159	4.657	4.3488	5.4402	4.9976	5.1131	4.6504	4.766	5.1192	3.0465	3.8767	3.2709	3.7461	2.6475	3.8493	2.2511	2.9832	1.4694	2.8518	2.7712	3.4007	3.6527	3.434	3.6445	3.7923	3.4355	3.924	4.0496	2.5513	3.9793	5.0577	4.6935	4.4723	5.1965	5.1378	4.5475	4.7184	5.3897
1104143	ZNF398	zinc finger protein 398	7	0.896		2.2916	2.8049	3.2103	2.9627	3.028	3.3416	3.1544	2.6393	2.8347	3.1496	3.1341	3.2826	2.991	2.9565	2.9927	1.4839	1.8414	1.8181	1.8446	1.0524	2.1184	0.9581	1.4383	0.8985	1.6265	1.2787	2.0951	1.7909	1.6398	2.0418	1.9507	2.0841	2.1766	2.4352	1.5209	2.5292	3.1604	2.9325	2.8492	3.3789	3.122	2.5078	2.9497	3.1939
1087078	CELSR3	cadherin, EGF LAG seven-pass G-type receptor 3 (flamingo homolog, Drosophila)	3	0.896		1.8003	3.3719	4.469	3.6837	3.2518	4.255	4.2841	2.896	3.7927	4.8051	2.4953	4.3042	3.6817	3.6103	2.9001	1.0342	2.3624	1.471	2.2145	1.0087	2.4313	0.8041	1.239	0.4913	1.1891	1.2231	1.803	2.3497	1.5498	2.3019	1.8723	2.1172	2.4183	2.0798	1.4007	2.5501	4.481	3.5934	2.7287	4.434	4.4633	2.6889	3.9162	4.6199
1091905	KIAA1267	KIAA1267	17	0.895		2.8688	4.7303	4.4622	3.8375	3.9861	4.1164	4.606	3.9315	4.0669	4.4517	3.2894	4.1074	3.5177	3.7011	3.9401	2.2721	3.4174	2.6996	2.7213	1.8281	2.8791	1.7145	2.2194	1.13	2.5718	1.4542	2.5505	3.0212	2.5396	3.0348	2.807	2.959	3.2553	3.3029	2.1291	3.4678	4.4499	3.6201	3.4961	4.1886	4.5104	3.4277	3.9252	4.2361
1098110	YEATS2	YEATS domain containing 2	3	0.889		2.4389	3.898	3.84	3.0973	3.3025	3.6016	3.8877	3.0692	3.5735	3.9926	3.0477	3.7534	3.4697	3.3945	3.2043	2.3275	3.0176	2.6083	2.5714	1.9701	2.9265	1.7323	2.3538	1.1396	2.2488	1.8218	2.5291	2.6615	2.3757	3.1013	3.0675	2.9073	3.0803	3.4693	2.2318	2.8986	3.8859	2.9317	2.8219	3.7504	3.6828	2.7082	3.5509	3.9452
1089281	CHD8	chromodomain helicase DNA binding protein 8	14	0.888		2.798	4.2817	4.5468	3.7354	4.1487	4.5129	4.3852	3.7169	3.7952	4.4058	3.9729	3.9617	3.6673	3.9364	3.7662	2.8182	2.8728	2.6319	2.9513	2.7516	3.3512	2.0046	2.8062	1.3968	2.4305	2.2765	2.857	3.0086	2.8434	3.271	3.3815	3.0287	3.0539	3.628	1.9971	3.5678	4.4899	3.7137	3.7392	4.5198	4.5421	3.6523	3.8281	4.3321
1096954	KAT6B	K(lysine) acetyltransferase 6B	10	0.888		2.4825	4.3386	4.2687	3.9555	3.9024	4.2143	4.0682	3.4905	3.1806	3.9562	3.0284	3.4749	3.0409	3.3492	3.2461	2.0253	2.3781	2.0022	2.2234	0.8175	2.0022	1.323	1.8084	0.8589	1.6259	1.0875	1.7123	1.9194	2.039	1.8885	2.0568	1.9556	2.1081	2.1429	1.1967	3.2254	4.1601	3.388	3.1025	4.2138	4.0089	2.8178	3.2523	3.8814
1103877	ZNF836	zinc finger protein 836	19	0.888		1.0267	1.9783	3.0789	1.8998	2.8318	2.506	2.6943	2.5167	2.5764	2.4237	1.682	2.3162	2.3392	2.2202	2.1268	0.8244	1.314	1.2313	1.0482	0.9143	1.1841	0.4629	0.6721	0.6767	0.9864	0.8459	0.8775	1.0399	1.0233	0.9063	1.3326	1.1445	1.1913	1.4103	0.877	1.4555	3.1384	1.8259	2.163	2.3832	2.5165	2.0649	2.3008	2.2609
1095808	ATXN7L1	ataxin 7-like 1	7	0.886		0.638	1.7876	2.3508	2.1538	2.2911	2.6374	2.4156	1.815	1.7055	2.581	2.1504	2.5619	1.9492	2.4714	2.3673	0.829	1.5262	0.6749	1.3139	0.5454	1.3392	0.6903	0.6594	0.3771	0.8068	1.0091	0.9601	1.1038	0.7016	0.9865	1.2539	1.0114	1.3079	1.2033	0.8013	1.0873	2.4779	1.8681	2.1184	2.8505	2.643	1.6135	2.3129	2.8873
1087537	ARID1B	AT rich interactive domain 1B (SWI1-like)	6	0.885		1.5939	3.3012	3.7147	2.8605	3.1206	3.4486	3.6842	2.9178	2.9614	3.6225	2.4849	3.1716	2.5969	3.0728	2.8194	1.8488	2.165	1.7893	2.4195	1.2862	2.6053	1.2222	1.8967	0.8491	1.744	1.6837	2.1976	2.2248	1.9941	2.4017	2.4786	2.1063	2.3865	2.428	1.3756	2.2509	3.8036	2.9705	2.4675	3.4161	3.904	2.5007	3.0362	3.3766
1094888	IGF1R	insulin-like growth factor 1 receptor	15	0.884		2.4745	4.4722	4.5424	4.3083	3.8359	4.5105	4.4053	3.3307	3.6619	4.8895	3.13	3.842	3.3445	3.4565	3.3176	2.1702	2.8917	2.1779	2.0602	1.106	2.7733	1.3602	2.007	0.8025	1.7388	1.8099	2.25	2.8421	2.2384	2.6505	2.8559	2.2884	2.9923	3.0814	1.5945	3.1749	4.487	3.8245	3.3202	4.5399	4.6195	3.0134	3.6032	4.8522
1091694	KLF7	Kruppel-like factor 7 (ubiquitous)	2	0.882		2.7157	3.8485	5.1917	4.8877	4.5853	4.897	4.7581	4.258	3.7367	4.8573	4.5276	4.5753	3.9472	4.3182	4.6808	1.8446	3.8794	2.4499	2.9441	1.8583	3.2211	1.5912	2.0076	0.7815	1.7368	1.9797	2.2485	2.2007	1.8558	2.4038	2.7746	2.2683	2.4793	2.7458	1.4612	3.5764	5.0608	4.6755	4.1541	4.9318	4.726	3.7341	4.1991	4.9147
1091430	BCL9	B-cell CLL/lymphoma 9	1	0.882		3.2938	4.7138	4.8916	4.1044	4.47	4.6821	4.8719	4.2625	4.2258	5.1279	3.7325	4.3696	3.746	4.1128	4.2465	2.4735	3.3645	2.2446	2.6226	1.6991	2.5749	1.6378	2.4426	0.8496	1.9022	1.934	2.1712	2.5833	2.2922	2.4313	2.3983	2.4148	2.3226	2.4232	1.5294	3.8361	4.8669	4.0922	3.9692	4.6871	5.0357	3.9095	4.1601	4.8532
1091653	ARID1A	AT rich interactive domain 1A (SWI-like)	1	0.882		2.7031	5.4663	5.0482	4.1558	4.2886	4.8052	4.9272	4.3911	4.2495	5.2377	3.5373	4.7207	3.9673	4.5582	4.3306	3.13	3.4727	3.0075	3.4456	1.4559	3.7142	2.1257	3.0123	1.092	2.5823	2.913	3.2805	3.1658	2.9082	3.3494	3.3122	2.8557	3.2055	3.3193	1.8106	3.7819	4.8987	3.8938	3.4984	5.0884	5.1652	3.5833	4.42	5.1741
1088521	BCORL1	BCL6 corepressor-like 1	X	0.882		1.4899	3.4203	3.3021	2.7098	2.9106	3.2717	3.3729	3.0087	2.8559	3.6138	2.2748	3.1398	2.739	3.098	2.8125	1.4416	2.3775	1.1572	1.9027	1.1611	1.7112	1.1586	1.4734	0.4768	0.8074	1.7328	1.7152	1.5517	1.2902	1.6507	1.6138	1.4912	1.4541	1.12	0.6736	2.2451	3.3201	2.7894	2.3823	3.4326	3.7923	2.4809	2.9952	3.5731
1093233	PRRC2B	proline-rich coiled-coil 2B	9	0.882		4.0233	6.3571	6.6628	6.0629	5.7891	6.6488	6.5138	5.4109	6.0475	7.0634	4.7364	6.4523	5.7726	5.9132	5.7114	4.4709	5.1444	4.0744	5.5022	4.3188	5.6899	3.7387	4.3744	2.4361	4.5963	4.3316	5.3313	5.2747	4.7947	5.5345	5.4024	5.2172	5.0845	5.1381	4.1892	4.993	6.6225	6.0241	5.031	6.7117	6.7289	4.8497	6.2985	6.9305
1086954	CREBBP	CREB binding protein	16	0.881		1.9906	4.8543	4.634	3.6943	3.8671	4.5529	4.5573	3.6291	4.0869	4.9996	2.9547	4.3336	3.7857	4.1907	3.9249	2.9661	3.1414	3	3.1793	1.6087	3.4764	2.3906	2.7916	1.4718	2.306	2.6276	3.066	3.1642	2.8122	3.1459	3.3847	2.6963	3.2895	3.1601	1.9711	2.9658	4.5999	3.3534	2.9673	4.7423	4.7383	2.7568	4.1682	4.8719
1091820	YLPM1	YLP motif containing 1	14	0.881		2.6033	4.6335	4.5111	3.6659	4.3549	4.8796	4.3617	4.4382	3.8889	4.7936	3.8695	4.0927	3.9564	4.3652	4.0796	3.398	2.9999	2.5359	3.3978	2.8085	3.46	2.3181	2.9989	1.5827	2.7506	3.2552	3.3037	3.0906	2.9871	3.3697	3.9338	3.3012	3.5027	3.6672	2.4504	3.562	4.4211	3.5534	3.5242	4.9012	4.5199	3.8545	3.9678	4.6234
1094240	UGGT1	UDP-glucose glycoprotein glucosyltransferase 1	2	0.88		2.1012	3.3529	3.528	2.8409	3.0964	3.5124	3.202	3.1208	2.707	3.437	2.4867	2.99	2.6765	2.8866	2.7619	2.0509	1.6797	1.7806	2.0611	1.8616	2.7331	1.8322	2.1524	1.0974	2.0242	1.4638	2.125	2.0126	2.0364	2.3683	2.432	2.3405	2.7855	2.8089	1.6086	2.756	3.4153	2.6082	2.5014	3.5172	3.0873	2.6791	2.5634	3.28
1103456	ZNF490	zinc finger protein 490	19	0.88		1.055	1.7712	2.6394	2.0393	2.0822	2.3375	2.4979	1.4367	2.1032	2.7391	1.7166	2.263	1.8189	1.6026	1.7201	0.9903	1.5189	1.6302	0.8905	0.3493	1.4967	0.5382	0.9881	0.3099	1.3444	0.628	1.2179	1.7272	1.1137	1.4139	1.1779	1.1797	1.6749	1.7053	0.4928	1.2507	2.5627	2.0983	1.7992	2.1968	2.3136	1.3442	2.0019	2.672
1087835	KDM4A	lysine (K)-specific demethylase 4A	1	0.88		4.0143	4.704	4.9876	4.6816	4.7695	4.9393	4.9748	4.6316	4.6919	4.9104	4.7652	4.7306	4.3891	4.5614	4.6477	2.8734	3.4427	2.9386	3.4731	3.0646	3.3971	1.9071	2.7851	1.4119	2.9501	2.3938	3.0594	3.0451	2.6973	3.4775	3.4395	3.0172	3.2745	3.5112	2.5765	4.3772	4.9633	4.6912	4.6267	4.9959	5.1418	4.6091	4.7317	4.8271
1104547	QRICH1	glutamine-rich 1	3	0.879		3.3821	4.3749	4.0417	3.7714	4.1124	4.0773	4.2695	3.8193	4.0562	4.2803	3.8786	4.2403	3.827	3.9764	4.2635	2.7112	3.6248	3.1398	3.1173	2.5748	3.5178	2.3007	2.5883	2.1523	3.0659	2.9355	3.1717	3.3667	3.0096	3.678	3.6479	3.4894	3.6069	3.528	3.0692	3.7399	4.0234	3.6097	3.8891	4.1387	4.2651	3.4907	4.0685	4.114
1098169	ZNF589	zinc finger protein 589	3	0.878		2.3946	3.3942	2.9852	2.8991	2.5834	2.8229	3.0704	2.8267	3.0063	2.863	2.3626	3.2061	3.0932	2.5905	2.7195	1.2707	2.1551	1.8159	1.7544	1.7244	2.1301	1.1386	1.7223	1.2655	1.7527	1.2126	1.4667	1.7208	1.559	1.8642	1.4615	1.9892	1.8134	2.3676	1.3209	2.2646	3.1161	2.7747	2.321	2.721	2.8973	2.5866	2.9169	2.973
279850307	RP11-175O19.4	RP11-175O19.4	10	0.878		1.9047	2.3091	3.2611	3.0261	3.0367	3.0993	3.1679	2.7982	2.3948	3.015	2.0421	2.5054	2.4889	2.3863	2.2929	1.2416	1.2168	1.2997	1.3966	0.563	1.3965	0.932	1.2647	0.3956	0.8613	0.8587	1.5935	1.2802	1.1028	1.3398	1.2475	1.3485	0.8887	1.7512	0.5955	2.2253	3.0886	2.8027	2.3373	3.0564	2.9677	2.0682	2.2383	3.1749
1104199	C20orf112	chromosome 20 open reading frame 112	20	0.878		2.6488	4.4323	4.9112	4.2449	4.4671	4.6675	5.0108	4.559	4.2972	5.4593	3.3364	4.8665	4.7857	4.4817	4.7348	2.7061	4.1832	3.2697	3.7847	2.6935	3.2778	1.8554	2.5951	1.9652	3.0446	2.0721	2.9531	3.5524	2.7888	3.1554	2.9926	3.2014	2.7247	3.083	2.2532	3.3492	4.9651	3.9433	3.8073	4.7588	5.174	3.6618	4.9052	5.4782
279862629	RP11-261C10.4	RP11-261C10.4	1	0.876		1.5861	4.1194	5.0994	4.456	4.2932	4.5856	5.1897	3.6657	3.3512	4.6508	4.2894	3.6232	2.7807	3.4624	4.4884	1.0011	2.864	0.8268	2.3593	1.3349	2.3537	0.5354	0.5395	0.1215	1.6939	1.0187	1.6799	1.9323	0.7816	2.5559	2.4828	1.594	2.6609	2.5095	0.1302	2.6978	4.9246	4.6311	3.8982	4.4974	5.3697	3.5762	3.5656	4.5953
1094965	ZCCHC14	zinc finger, CCHC domain containing 14	16	0.876		2.6484	3.8935	4.5248	4.0608	3.8809	4.6025	4.2402	3.3906	4.0883	4.9192	3.8747	4.8066	4.2529	4.7814	4.6547	2.77	3.581	2.8168	3.6282	2.1268	3.2176	1.9644	2.437	0.7544	2.3307	1.7006	2.63	2.8882	2.883	2.5848	2.8138	2.5634	2.7927	2.9851	2.177	3.247	4.4597	3.5759	3.2426	4.783	4.3106	2.7508	4.4888	4.9991
1095293	ABL2	v-abl Abelson murine leukemia viral oncogene homolog 2	1	0.875		1.8272	2.6715	2.9983	2.8474	2.6268	2.8472	2.6143	2.2367	2.349	3.0995	2.7856	2.745	2.5191	2.7746	2.8345	1.4162	1.7142	1.571	1.9546	1.0848	2.2419	0.9492	1.4419	0.7773	1.4172	1.1516	1.9657	1.8077	1.6746	2.2022	2.3753	1.9895	2.2041	2.5563	1.3248	2.1193	2.9478	2.6527	2.2599	2.9309	2.6182	2.0007	2.6161	3.1827
1093256	ZNF317	zinc finger protein 317	19	0.875		3.3109	3.8462	4.0129	3.8963	3.8185	3.8715	3.9871	3.5794	3.6946	3.7669	3.7328	3.8705	3.4585	3.6222	3.7236	2.3938	3.0696	2.8445	2.941	2.9124	2.8826	1.9552	2.3165	1.6447	2.5712	2.1512	2.9183	2.7153	2.4592	2.9791	2.9086	2.7484	2.4989	2.9518	2.2596	3.5633	3.9024	4.0215	3.6574	4.0486	4.0068	3.4555	3.741	3.7868
1095381	CEP170	centrosomal protein 170kDa	1	0.875		3.0806	4.6193	5.4643	5.3931	5.5101	5.2805	5.3368	5.2631	4.2027	5.0748	5.3044	4.3208	3.832	4.3108	4.9474	1.6202	3.3989	1.8166	3.028	2.5984	2.956	0.6648	1.4915	0.7855	2.0152	1.6539	2.3343	2.2217	1.949	2.1894	2.9331	2.13	2.7129	2.7723	1.7778	3.992	5.4322	5.3729	5.1161	5.2484	5.3865	5.2373	4.1996	4.9778
1088692	KDM2B	lysine (K)-specific demethylase 2B	12	0.874		2.3944	2.9373	3.1367	2.9915	2.9913	3.3096	3.2186	2.5547	3.1744	3.3346	2.9	3.4547	3.0579	3.2064	3.0656	1.1725	2.5584	1.6056	2.19	1.32	1.8573	0.9954	1.244	1.0013	1.5211	1.181	1.6269	1.6067	1.5989	1.5174	1.6516	1.7086	1.65	1.6928	1.5249	2.6529	3.1818	2.9843	3.0125	3.4462	3.357	2.5032	3.2097	3.2262
1101724	ZNF609	zinc finger protein 609	15	0.874		2.8125	5.4241	4.6033	4.0232	3.7881	4.2568	4.5655	3.8478	3.8139	4.9567	3.3631	4.3145	3.7514	3.7747	3.9236	2.9518	3.4019	2.6785	3.0451	1.8032	3.1694	1.9312	2.8355	1.5011	2.6346	1.7923	2.4956	2.9522	2.4601	3.0479	2.8976	2.9678	2.8611	3.2007	1.7968	3.4838	4.5714	3.7802	3.1069	4.3335	4.6645	3.2272	3.8118	4.7687
1092596	MED1	mediator complex subunit 1	17	0.874		2.7671	3.778	3.8163	3.6045	3.5467	3.6005	3.5526	3.2384	3.0298	3.6479	3.2307	3.0683	2.5044	2.968	3.1454	1.9561	1.7306	2.1335	2.0998	1.3688	2.3299	1.1622	1.871	0.8495	1.788	1.3798	1.5044	1.8832	1.9733	1.9365	2.2158	1.7026	2.2145	2.4202	1.1815	3.229	3.7368	3.3584	3.1336	3.5812	3.495	3.1101	2.9757	3.5609
1101379	ZNF543	zinc finger protein 543	19	0.872		1.3925	2.536	2.4828	2.1664	2.0229	2.1725	2.3102	1.4478	2.1251	2.6032	1.9321	2.1625	1.8846	1.7389	2.0087	1.1691	1.3466	1.5986	0.8425	0.5931	1.2368	1.1923	0.8329	0.3801	0.7548	0.6434	1.0613	1.489	1.0887	0.9758	0.9851	0.9541	1.3848	1.6081	0.7811	1.4899	2.3751	1.6766	1.585	1.9601	2.0753	1.305	2.1375	2.6952
279808690	RP11-261C10.5	RP11-261C10.5	1	0.872		2.2549	3.9674	4.4428	4.3805	4.5562	4.2885	4.3813	4.2455	3.1654	4.1393	4.1214	3.4357	3.0718	3.239	3.7228	1.3032	2.7392	1.2041	1.9154	1.6347	2.1482	0.1642	0.9537	0	1.066	1.4874	1.2788	1.5253	1.1294	1.5723	2.7686	2.0032	1.7988	1.9034	0.611	3.0646	4.4581	4.4074	4.0598	4.0176	4.6051	4.0397	3.2836	4.0275
1095013	SSH2	slingshot homolog 2 (Drosophila)	17	0.872		1.7591	2.8368	3.555	3.3228	2.8734	3.1671	3.1787	2.5699	2.8039	3.1351	2.7471	2.8595	2.3971	2.6193	2.71	1.5482	1.9606	1.5987	2.0978	1.3268	2.5663	1.127	1.4932	0.6228	1.5543	1.561	1.8327	1.8999	1.4863	2.0151	2.4468	1.937	2.3228	2.6547	1.1184	2.3901	3.4699	3.1606	2.4723	3.0266	3.1892	2.3441	2.7259	3.2196
1097683	GMEB1	glucocorticoid modulatory element binding protein 1	1	0.871		2.285	2.8132	2.8577	2.6491	3.0372	3.1259	2.9846	2.9071	2.7297	2.7531	2.8492	3.0726	3.1103	3.12	2.8322	1.3597	1.7282	1.4034	1.5183	1.2459	1.5757	0.7546	1.3786	0.8696	1.4317	0.75	1.2847	1.1984	1.3896	1.6428	1.1618	1.2831	1.3903	1.6893	1.1125	2.5429	2.9198	2.3245	2.7431	3.1233	2.9221	2.5958	2.6703	2.8004
1094794	SETD1B	SET domain containing 1B	12	0.871		1.052	3.1946	3.4556	2.6266	2.6469	3.6152	3.0725	2.2018	2.9584	4.0495	1.7907	3.5985	2.8135	3.2632	2.5737	1.8	2.2358	1.7776	2.3016	1.0106	2.4102	1.4089	1.7764	0.6125	1.3514	1.5677	1.9278	2.3366	1.8058	2.1183	2.3508	1.9721	2.1412	1.566	1.2255	2.0254	3.3792	2.3643	1.7919	3.8618	3.2801	1.3215	3.1565	3.9063
279968499	AC004893.11	AC004893.11	7	0.87		1.1224	2.1824	2.2274	1.7602	1.797	2.2856	2.2582	1.6657	1.6783	2.2968	1.4666	2.1385	1.7115	1.8375	1.6934	1.3687	1.0521	1.0738	1.3434	1.1372	1.599	0.7337	1.3352	0.58	1.2584	0.9247	1.1326	1.2009	1.0432	1.4271	1.3779	1.3399	1.329	1.7904	1.0099	1.4365	2.1784	1.7289	1.2891	2.2863	2.1953	1.3862	1.937	2.473
280010958	ZNF154	ZNF154	19	0.87		1.9237	3.4573	3.6344	3.5552	2.9418	2.8432	3.4419	3.1399	2.8488	3.328	2.2552	3.5587	2.5994	2.5596	2.6568	1.7076	2.0545	2.0723	1.6631	1.3092	2.2686	1.5532	1.7717	0.7831	1.8482	1.3006	1.5731	1.8367	1.7267	1.6983	1.2558	1.8626	2.1166	1.915	1.1132	2.3576	3.6408	3.1114	2.4254	2.9623	3.1638	2.9041	2.6506	3.388
1101646	ZNF154	zinc finger protein 154	19	0.87		1.9077	3.4355	3.61	3.5335	2.9213	2.8216	3.4191	3.1181	2.8285	3.3073	2.2358	3.5414	2.5798	2.5414	2.6361	1.6945	2.034	2.056	1.647	1.2931	2.2479	1.5355	1.754	0.7719	1.8288	1.2911	1.5556	1.8196	1.7089	1.6816	1.2402	1.8438	2.1017	1.9064	1.0988	2.3426	3.6235	3.0887	2.407	2.9406	3.1419	2.8821	2.6338	3.3688
1102306	ZNF623	zinc finger protein 623	8	0.87		2.812	3.1912	3.9119	3.7687	3.4189	3.6466	3.6823	2.9542	3.1845	3.5438	3.4803	3.2846	2.8556	2.9079	3.2935	1.5631	2.5078	1.8995	2.1674	1.5547	2.4432	0.9989	1.5827	1.1865	2.2693	2.0168	2.4079	2.1129	1.9577	2.3493	2.5463	2.242	2.5214	2.8347	1.8638	3.1219	3.7665	3.6236	3.1681	3.6003	3.5954	2.8781	3.0131	3.3704
1100030	ZNF562	zinc finger protein 562	19	0.87		2.3	3.152	3.3936	3.0397	2.8955	3.153	3.4305	2.8658	2.9183	3.2053	2.6241	2.9527	3.1514	2.492	2.5579	1.7256	1.8878	2.5799	1.7723	1.2211	2.1535	1.7113	1.5334	1.3455	2.4179	0.8659	1.5601	1.9506	1.9844	1.995	1.8124	2.012	1.9824	2.3631	1.8453	2.4458	3.4694	2.7796	2.6747	3.1071	3.0336	2.7712	2.9397	3.2175
1095881	MFHAS1	malignant fibrous histiocytoma amplified sequence 1	8	0.868		2.5721	2.9809	3.9673	3.395	3.1851	3.704	3.6818	3.0292	2.9621	3.6888	2.639	3.24	2.7591	2.9944	2.7605	1.9404	2.5057	2.3802	2.1773	1.9628	2.2203	1.2992	1.7602	1.0129	1.6271	1.3537	1.9317	2.1116	2.1679	2.1529	2.0255	2.0319	2.2364	2.0497	1.8747	2.905	4.0706	3.1353	2.9483	3.6831	3.7995	2.7445	3.1519	3.6234
1095141	DOPEY2	dopey family member 2	21	0.868		1.6552	3.2995	4.1079	4.0463	4.36	4.5781	4.3398	3.8546	3.5905	4.8065	4.0199	4.0561	3.525	3.3131	3.7748	1.1589	1.9041	1.6176	2.1698	1.1829	2.6035	0.6136	1.2968	0.8538	1.6223	2.0657	2.2026	2.1352	1.6271	2.3085	2.5789	2.0507	2.5492	2.398	1.4063	2.7158	4.271	4.012	4.0891	4.4463	4.6925	3.8035	3.4611	4.4451
1105800	ZNF611	zinc finger protein 611	19	0.867		1.4901	1.8306	2.508	2.3196	2.4684	2.508	2.3652	2.1228	2.1012	2.5314	2.3608	2.2898	1.9689	2.1672	2.347	0.9212	1.8144	1.4284	1.4172	0.9829	1.9318	1.0493	1.2696	0.6007	1.2887	1.1076	1.3953	1.3239	1.2954	1.7508	1.6715	1.4763	1.9246	1.7255	1.0912	1.8438	2.492	2.0861	2.1674	2.4772	2.0007	2.2029	1.8758	2.4216
1091070	DROSHA	drosha, ribonuclease type III	5	0.866		3.0383	4.0095	3.978	3.4978	3.9903	3.9898	4.0899	3.91	3.536	3.7993	3.4894	3.5658	3.4817	3.8175	3.6262	2.4761	3.2978	2.5531	3.0238	3.3067	3.11	1.8141	2.4561	1.3862	2.8936	2.4113	2.9174	2.8286	2.8461	3.0875	3.4581	3.0277	3.1411	3.3657	2.5473	3.5393	3.891	3.4816	3.5366	3.9116	3.9636	3.5005	3.5786	3.8063
1100027	ASXL1	additional sex combs like 1 (Drosophila)	20	0.866		2.9214	4.1511	3.8995	3.4762	3.4747	3.791	3.8411	2.9257	3.6312	4.0837	3.3905	4.0001	3.428	3.624	3.7767	2.1654	3.1892	2.5842	2.5473	1.4696	2.7506	1.8035	2.1781	1.3296	1.792	1.5248	2.4415	2.2791	2.1521	2.7088	2.4009	2.4998	2.4892	3.2217	1.8716	3.2542	3.8421	3.2816	3.2414	3.8599	3.8991	2.7409	3.775	4.1759
1095034	ASXL3	additional sex combs like 3 (Drosophila)	18	0.865		0.7482	2.7246	4.3277	3.4682	3.3374	3.9102	3.8793	2.8237	2.6284	4.5082	2.9545	3.2855	2.391	2.4793	3.3282	0.3926	1.6982	0.4969	1.1393	0.6502	1.9406	0.2706	0.6546	0.3123	0.6109	0.5808	1.0639	0.9128	0.6568	1.0885	1.0453	0.9385	1.4633	1.7851	0.6012	1.4227	4.167	3.1317	2.6962	3.9304	3.9754	2.3614	2.9248	4.2393
1099482	CSNK1G1	casein kinase 1, gamma 1	15	0.865		2.6204	2.6675	3.2496	3.1266	2.9123	2.7091	2.8355	2.5751	2.2426	2.6664	2.6282	2.5626	2.1616	2.5397	2.6904	0.9034	1.6562	1.2059	1.6034	1.0099	1.9573	0.5699	1.0621	0.5721	1.1987	1.1664	1.3971	1.2829	0.9906	1.5197	1.6377	1.2809	1.6246	1.8625	0.8144	2.5771	3.0194	3.2505	2.752	2.5799	2.6643	2.473	2.2729	2.6944
1090384	ZMIZ1	zinc finger, MIZ-type containing 1	10	0.865		3.2042	5.4628	5.4078	4.8942	4.8128	5.4704	5.4702	4.6703	5.1422	6.08	3.8525	5.3902	4.649	4.8352	4.9441	3.2987	4.4346	3.3032	4.1021	2.6399	3.9848	2.6497	3.3676	1.6846	3.2296	3.289	3.7912	3.975	3.3773	3.6652	3.7465	3.6588	3.463	3.0235	2.7701	4.2354	5.4178	4.6267	4.114	5.5956	5.6779	3.8503	5.1265	5.787
1090982	KIAA0240	KIAA0240	6	0.864		1.5756	2.6269	3.7644	3.5395	3.4209	3.4477	3.5836	2.9688	2.6421	3.4727	2.8725	3.2581	2.4468	3.0455	3.1549	1.7886	2.3941	1.6973	2.1159	1.2232	2.5811	0.9105	1.6223	0.982	1.7521	1.4773	2.2799	2.2515	2.0738	2.627	2.7989	2.5682	2.8461	3.181	1.9319	2.0102	3.6702	3.2896	3.0985	3.4097	3.4527	2.5658	2.8875	3.5891
1104745	LRIG2	leucine-rich repeats and immunoglobulin-like domains 2	1	0.864		0.9784	2.5748	2.5036	2.2757	1.8667	1.9637	2.2066	1.9076	1.5954	2.2363	1.9357	1.9998	1.1938	1.6375	1.5903	1.0004	1.0652	1.4564	0.5898	0.5361	1.1471	0.9188	0.9007	0.3486	1.0053	0.6078	0.917	1.2016	1.0058	0.9578	1.0763	0.9245	1.5929	1.8135	0.3579	1.2994	2.4556	2.0863	1.6124	2.0196	1.9591	1.9061	1.6893	2.3886
1098607	NSD1	nuclear receptor binding SET domain protein 1	5	0.864		2.6572	4.1875	3.8318	3.2975	3.0633	3.6148	3.5261	2.8196	3.2351	3.7523	3.104	3.4085	3.0482	3.2687	3.0481	2.3128	2.338	2.252	2.6634	1.6362	2.9601	1.5473	2.369	0.969	1.7107	1.7595	2.571	2.3658	2.107	2.4542	2.8699	2.1971	2.5477	3.0281	1.5261	3.0578	3.7314	3.1132	2.4443	3.6637	3.4513	2.5066	3.1979	3.7793
1089345	DIDO1	death inducer-obliterator 1	20	0.863		2.3231	2.999	3.2019	2.7285	2.728	3.1524	2.9404	2.2945	2.8772	3.274	2.4707	2.9916	2.7658	2.6828	2.4625	1.9158	1.9514	1.94	1.9323	1.2622	2.0608	1.5559	1.9582	0.9887	1.3497	1.2024	1.7806	1.9525	1.8832	1.9811	1.9721	1.9156	1.8873	2.131	1.3992	2.62	3.196	2.7206	2.4026	3.2309	2.9644	2.0124	2.7176	3.1577
280021880	DNAH10OS	dynein, axonemal, heavy chain 10 opposite strand	12	0.863		0.7183	3.2444	4.1194	2.9401	2.8194	3.9053	3.9637	2.8503	3.1713	4.6857	1.7889	4.1296	3.9362	3.6316	2.9478	0.863	2.375	1.2775	2.2441	0.9307	2.1765	0.9623	1.1837	0.2276	2.1177	0.6863	1.4787	2.0318	1.6238	2.2196	1.3827	1.9787	1.8725	2.0137	1.2052	1.3245	4.0275	2.5055	1.7577	3.9661	3.7003	1.6808	3.592	4.7032
1091673	MLL	myeloid/lymphoid or mixed-lineage leukemia (trithorax homolog, Drosophila)	11	0.863		1.1649	4.3626	3.9988	2.5848	2.8059	3.4404	3.7072	2.778	2.9401	4.1985	1.9304	3.1543	2.6415	3.0222	2.6591	2.0265	1.8607	2.0031	1.6405	0.7338	2.3641	1.1827	1.9758	0.5221	1.3911	1.2785	1.6964	2.1408	2.0337	2.1124	2.4348	1.9282	2.6836	3.2841	1.2035	2.0055	3.9353	2.1185	1.8083	3.63	3.6192	2.0719	3.199	4.1725
1105039	TMEM57	transmembrane protein 57	1	0.863		3.8517	4.0505	4.9732	5.0189	5.3318	5.4054	4.903	5.1709	4.7656	4.8308	5.3175	4.7337	4.626	4.7075	4.9289	2.8398	4.0202	2.7069	3.3382	2.9305	3.1525	2.3738	2.5543	2.3111	3.2292	2.1815	3.0052	3.0569	3.0938	3.0664	3.3515	3.206	3.0245	3.3255	2.9526	4.3646	4.9714	4.905	5.1302	5.2578	4.8979	5.0627	4.492	4.8199
1088219	PLXNA2	plexin A2	1	0.862		2.6792	4.135	4.9025	4.4623	4.2545	5.876	5.1161	3.3766	4.9332	5.927	3.426	4.4004	3.6347	4.2564	3.5788	2.1243	2.6759	2.1934	3.1265	1.4762	3.8564	2.1985	2.3165	1.0323	1.7753	2.7359	2.9516	3.4038	2.4948	3.7128	3.3332	3.2601	3.6512	3.4118	1.9294	3.7171	5.3478	3.779	3.9863	5.743	5.817	3.4894	4.5105	5.5925
1087421	TRIO	triple functional domain (PTPRF interacting)	5	0.862		1.8169	3.7986	4.9938	3.9855	4.0261	4.8441	4.7906	3.4929	4.2878	5.0443	3.7846	4.9478	4.398	4.8272	4.4566	2.5374	3.7063	2.9629	3.9373	2.5644	4.3318	1.7236	2.6271	1.3667	2.773	2.8186	3.2665	3.337	2.7499	3.437	3.3683	3.0248	3.5364	3.4764	2.2414	2.7611	4.9871	3.8489	3.2909	4.999	4.8928	3.0025	4.8088	5.1154
1090182	USP42	ubiquitin specific peptidase 42	7	0.862		1.9865	2.6727	2.9146	2.7823	2.8176	2.995	2.6992	1.8922	2.4813	2.8966	2.5605	2.87	2.4457	2.6559	2.5149	1.0061	2.0079	1.29	1.8109	1.0653	1.6309	0.8933	1.0531	0.5702	1.2219	0.7636	1.1458	1.5226	1.3449	1.3145	1.3991	1.1671	1.349	1.6151	0.9791	2.493	2.8395	2.6902	2.5585	3.0063	2.7244	1.6726	2.4576	2.7158
1095582	VPRBP	Vpr (HIV-1) binding protein	3	0.861		3.2303	4.186	3.9063	3.4695	3.5766	3.6496	3.8324	3.5798	3.3872	3.6651	3.5516	3.4234	3.1768	3.3111	3.4741	2.2276	2.2182	2.1398	2.2145	1.837	2.5006	1.4142	2.1959	0.8849	1.8571	2.0432	2.1767	2.251	2.1512	2.5726	2.6281	2.2963	2.5921	2.7774	1.6974	3.4175	3.813	3.4371	3.3922	3.5852	3.8977	3.4083	3.405	3.6997
280039366	AC068134.10	AC068134.10	2	0.861		1.271	2.785	2.649	2.0338	1.6069	2.8952	2.8339	1.9511	1.9116	2.8779	1.1291	2.9875	2.8786	2.6525	2.2003	1.3723	1.4802	0.6077	1.8638	0.925	1.3887	0.2206	0.976	0.1084	0.8309	0.8147	0.6925	1.2035	1.132	1.3904	0.5504	0.9224	1.0104	1.8512	0.9847	0.9632	2.7334	1.6335	1.357	2.8781	2.6454	0.7705	2.7461	2.9993
1094236	SAP130	Sin3A-associated protein, 130kDa	2	0.861		2.804	4.1322	4.1786	3.5431	3.9437	3.7855	4.3655	3.962	3.705	4.1869	3.2913	4.1613	3.5492	3.97	4.1559	2.586	3.755	2.9992	3.4225	2.1725	3.3815	1.7156	2.3667	1.6943	2.7504	2.6225	2.9455	3.1188	2.8857	3.5119	3.1677	2.9769	3.1051	3.3525	2.4958	3.2344	4.2023	3.4484	3.4809	3.8689	4.603	3.4006	3.9423	4.1181
280111205	RP11-493P1.2	RP11-493P1.2	12	0.86		1.7515	3.7911	5.1756	4.5698	4.2731	4.2564	4.9466	2.9155	3.0939	4.5481	3.2243	3.7612	2.7995	3.2195	3.4733	1.7795	3.1714	2.3429	2.2872	1.0474	2.7849	0.4153	1.722	0	1.6332	2.3469	1.9414	2.8162	1.9587	2.8823	2.3479	2.489	2.5814	3.1914	1.1459	2.565	5.1386	4.3218	3.7544	4.5189	5.2282	2.7433	3.5302	4.7632
1093666	MORC2	MORC family CW-type zinc finger 2	22	0.859		3.4875	4.3403	4.3259	3.8349	4.2342	4.5224	4.4143	4.1054	4.2352	4.3321	3.9249	3.9554	3.8607	3.8371	3.6424	2.7333	3.2406	2.7782	2.6941	2.5362	2.6949	2.1669	2.6869	1.2944	2.482	2.2959	2.6677	2.7318	2.4292	2.892	2.8283	2.7029	2.4195	2.79	2.0251	3.9014	4.3184	3.9789	3.7886	4.4765	4.534	4.0713	4.2555	4.2822
1087920	POLR1A	polymerase (RNA) I polypeptide A, 194kDa	2	0.859		1.6763	3.3459	3.3574	2.5406	2.5132	3.2953	3.0315	2.4072	2.6395	3.334	2.1712	3.0026	2.333	2.6594	2.4514	1.6242	1.6702	1.5678	1.6891	2.4483	2.6166	1.019	1.7144	1.205	1.9322	1.5912	2.3155	2.2646	1.5105	2.3438	2.1994	1.9413	2.3561	2.5871	1.7896	2.1344	3.3321	2.4481	2.1487	3.3487	3.1631	2.2438	2.8024	3.2796
1094259	RALGPS1	Ral GEF with PH domain and SH3 binding motif 1	9	0.859		2.0561	2.8789	3.9273	4.0129	3.6106	4.1142	3.8454	3.2987	3.3219	4.377	3.7262	4.2953	3.602	4.2064	4.501	1.7164	3.3074	2.1899	3.0758	2.1585	2.9448	1.0359	1.5585	1.3297	2.1415	1.7519	2.2708	2.4835	2.2921	2.6608	2.4362	2.7301	2.9144	3.1378	2.1604	2.3778	3.9839	3.8714	3.5988	4.3243	3.9089	3.1841	4.0426	4.827
1101369	ZNF454	zinc finger protein 454	5	0.858		1.479	1.8817	2.3688	1.5822	1.9029	2.2628	2.2336	1.8378	1.7641	2.0465	1.4601	2.1392	1.8174	1.5976	1.1526	0.9219	1.0052	0.784	0.864	0.6589	1.1924	0.4944	0.6485	0.698	0.6433	0.5162	0.7453	0.7346	0.7295	0.6817	1.1601	0.7946	1.0288	1.0752	0.8345	1.6018	2.4642	1.5359	1.5753	2.0739	1.873	1.7257	1.5263	1.9326
1093173	MLLT4	myeloid/lymphoid or mixed-lineage leukemia (trithorax homolog, Drosophila); translocated to, 4	6	0.858		3.5215	5.3351	6.0481	5.2567	5.5554	5.5319	5.7848	4.7473	4.3438	4.9582	4.0647	4.3446	3.9417	4.1374	3.8945	2.3696	2.7478	2.5167	2.8301	1.7657	2.7704	1.8679	2.2664	1.1722	1.8119	2.0036	2.1844	2.2475	2.2004	2.4136	2.6455	2.271	2.364	2.9265	1.5699	4.4662	5.785	5.3308	4.5308	5.4171	5.2296	3.9111	4.0526	4.8944
1089325	ADNP	activity-dependent neuroprotector homeobox	20	0.858		4.4887	5.4224	5.6732	5.3327	5.3612	5.707	5.4353	4.8042	5.0301	5.3986	5.1562	5.0524	4.8174	5.1073	5.2222	3.2027	4.4598	3.7782	4.1013	3.0096	4.0443	2.712	2.845	2.6187	3.3997	2.7413	4.0565	3.4794	3.6667	3.8434	4.0738	3.6228	3.6747	4.2781	3.3264	4.9984	5.6395	5.1193	5.0617	5.6462	5.4435	4.4204	4.9898	5.3693
1096118	NCAM1	neural cell adhesion molecule 1	11	0.858		4.8241	6.3766	6.9774	6.9064	6.9513	7.2935	7.1269	6.9959	5.8383	6.9286	6.4489	6.5743	6.2175	6.8921	6.8214	5.235	6.067	4.8795	5.8852	5.1468	5.8377	4.4374	5.0981	3.4916	4.9369	4.8415	5.2927	5.315	5.1082	5.7439	5.9102	5.6556	5.3767	5.8854	4.0632	5.5277	7.1074	6.5114	6.5281	7.3451	7.3885	6.749	6.4346	7.0624
1102158	TTC3	tetratricopeptide repeat domain 3	21	0.858		4.111	4.8629	5.5289	5.7461	5.5629	5.3163	5.5431	5.5266	4.8953	5.5748	5.0101	5.1041	5.0504	5.0011	5.3072	3.0837	4.2614	4.1979	4.4439	4.1133	4.5308	2.8679	2.9356	2.8287	4.1409	3.0056	4.181	4.2141	4.1508	4.1373	4.3874	4.235	4.4257	4.8754	3.7704	4.6465	5.4521	5.6299	5.0479	5.2575	5.3241	5.1928	4.9334	5.532
1095464	AFF3	AF4/FMR2 family, member 3	2	0.857		2.0476	4.075	5.8413	5.6772	5.4946	5.7265	5.8498	5.2361	4.0514	5.6048	4.1574	4.4697	3.6482	4.0445	4.5977	1.0437	3.0611	1.6324	2.7943	2.2153	3.0891	0.8564	1.0908	1.5478	2.4081	2.0148	2.5329	2.4689	2.2482	2.7234	3.1749	2.5659	3.2027	2.7774	2.1783	2.8708	5.724	5.2371	4.8666	5.6321	5.747	4.7295	4.3191	5.5316
1093790	KIDINS220	kinase D-interacting substrate, 220kDa	2	0.857		4.7723	5.7308	7.1925	7.0788	6.9728	7.0763	6.9137	6.7971	5.4469	6.6941	6.6591	6.0346	5.4875	6.1317	6.3009	3.4733	5.0554	3.5504	5.0198	3.5593	4.8959	2.1051	3.3674	2.2222	3.319	3.685	4.0059	3.9791	3.7704	4.0557	4.7395	4.0304	4.3643	4.5861	2.8319	5.7184	7.0178	7.1377	6.5074	7.0175	6.9151	6.6935	5.8773	6.6803
1096072	PDCD11	programmed cell death 11	10	0.857		3.086	3.5558	3.7097	3.0666	3.2404	3.5848	3.5126	2.8265	3.3289	3.5231	3.0617	3.3204	3.1018	3.0163	2.7317	1.8456	1.8349	1.8207	2.379	2.6653	2.6855	1.3724	1.7899	0.9417	1.5238	1.8654	2.2633	2.1364	1.6105	2.5281	2.0826	2.2673	2.0893	2.4757	1.4982	3.2912	3.6516	3.0874	2.9809	3.6091	3.6183	2.8597	3.2662	3.4666
1100960	JAKMIP2	janus kinase and microtubule interacting protein 2	5	0.856		3.1228	3.8111	4.2942	4.1767	4.0693	4.1912	4.1179	3.7148	3.3638	4.1567	3.8961	3.6733	3.5482	3.8635	3.7006	2.4739	3.1342	2.6204	3.2473	2.8075	3.517	1.8299	2.0898	1.5155	2.91	1.689	3.082	3.0504	3.1217	3.0433	3.2191	3.1861	3.1954	3.3777	2.4324	3.6042	4.216	4.1017	3.7527	4.2511	4.0383	3.3088	3.6899	4.0958
279914319	RP5-1184F4.5	RP5-1184F4.5	20	0.856		1.348	3.3378	3.5994	2.8006	2.8504	3.2742	4.0027	2.7868	3.3211	4.2833	1.8302	3.463	3.7201	2.6152	2.5266	1.3784	2.479	1.972	2.4941	1.3759	2.1733	0.7338	1.7767	0.5661	1.3556	0.6976	1.666	2.3536	1.557	1.992	1.2031	1.9432	1.7275	2.1501	1.1839	2.2128	3.6274	2.4634	2.2398	3.5539	4.1076	2.2723	3.8238	4.2368
1090155	CASP2	caspase 2, apoptosis-related cysteine peptidase	7	0.855		2.2793	3.4116	3.0426	2.6809	2.749	2.8233	3.2352	2.6603	2.8012	3.3777	2.405	2.9452	2.3855	2.41	3.0861	1.3728	1.7558	1.7454	1.0605	0.9322	1.1822	0.7294	1.184	0.5987	1.2411	0.7293	0.9723	1.2837	1.2421	1.2991	1.1396	1.2345	1.306	1.8846	0.728	2.5006	3.0735	2.5234	2.5663	2.8013	3.1989	2.2183	2.7081	3.3519
1095916	WHSC1L1	Wolf-Hirschhorn syndrome candidate 1-like 1	8	0.855		2.897	4.2453	4.1354	4.265	3.8515	3.8747	4.0043	3.5402	3.3496	3.9866	3.8043	3.3797	3.0977	3.2699	3.4486	1.9067	2.6942	2.1084	2.59	2.0189	3.1755	1.2414	1.9011	1.0957	2.2881	2.2681	2.569	2.409	2.2917	2.6158	3.2046	2.4733	3.037	3.0957	1.997	3.5075	4.0489	4.1249	3.3943	3.9328	3.8696	3.5579	3.4066	3.8465
1105351	AC009113.1	Uncharacterized protein	16	0.854		1.2772	1.5876	2.3949	1.9589	1.2808	1.7303	1.9847	1.1003	1.2201	2.1352	1.0387	1.8739	1.1627	1.2729	1.3523	0.6526	0.6343	0.8006	0.8645	0.3332	1.0917	0.3205	0.5178	0.1734	0.6891	0.6031	0.9102	0.9224	0.6018	1.0356	0.7077	0.6927	1.012	1.2764	0.3649	1.407	2.2437	1.9259	0.8707	1.9388	1.9624	0.7308	1.3313	2.1947
1098144	UBXN7	UBX domain protein 7	3	0.854		3.2829	4.3207	4.252	4.1185	3.983	4.0101	3.752	4.3395	3.2069	4.0301	3.7059	3.4749	3.2202	3.52	3.6512	2.2199	2.0934	1.937	1.9693	1.5374	2.1972	2.0704	1.9478	0.6923	2.0564	1.5418	2.0193	1.9195	2.1821	1.8457	2.4862	2.234	2.6661	2.7724	1.1479	3.6806	4.1787	3.959	3.674	3.9505	3.673	4.3698	3.1617	3.8784
1102642	FAM123B	family with sequence similarity 123B	X	0.854		1.3379	1.9755	2.6211	2.3898	2.0024	2.415	2.3366	1.662	2.1289	2.6836	2.3015	2.6415	2.1497	2.338	2.6271	0.4991	1.5713	0.847	1.2682	0.4178	1.1851	0.3652	0.5013	0.1871	0.8013	0.4722	1.0295	0.92	0.6516	1.112	0.7607	0.8158	1.2314	1.097	0.711	1.6484	2.6638	2.4414	2.0254	2.4839	2.6404	1.8513	2.4912	2.7521
1093613	PIK3C2B	phosphoinositide-3-kinase, class 2, beta polypeptide	1	0.854		1.9696	3.4966	3.9331	3.3872	3.2287	3.6205	3.924	2.9371	3.26	4.0972	2.9057	3.6157	3.1698	3.6901	3.5057	2.6227	2.9108	2.1805	2.6494	1.1708	2.7696	2.1478	2.8071	1.2729	1.6599	1.3168	1.6915	2.2046	1.7496	2.5806	2.4035	2.3566	2.2418	2.9242	1.2776	2.629	3.8512	3.3733	2.6206	3.669	3.933	2.2833	3.5632	4.1023
1092869	AKAP9	A kinase (PRKA) anchor protein (yotiao) 9	7	0.853		1.0802	3.0526	3.9859	2.4176	3.2954	3.6351	3.5081	3.01	2.7519	3.6804	2.2759	2.7539	2.7741	2.833	2.591	1.5885	1.5466	1.5209	1.8751	1.3788	2.41	1.0863	1.5492	0.9838	1.0965	0.8331	1.5529	2.0914	1.7234	1.739	2.4453	1.8923	2.0017	2.778	1.2278	1.9472	4.0267	2.3302	2.1941	3.6353	3.1634	2.3947	2.8723	3.6969
1090533	PHF12	PHD finger protein 12	17	0.853		2.3058	3.8261	3.9601	3.3799	3.5451	3.9304	4.1509	3.1387	3.5862	3.9913	2.806	3.7891	3.3952	3.7881	3.241	2.7419	3.0147	2.9517	2.646	1.1979	2.654	2.0104	2.76	0.9724	2.1436	1.8508	2.2703	2.7691	2.5559	2.6735	2.4542	2.4467	2.3714	2.6836	1.7971	3.0663	3.9722	3.1196	2.9712	4.0631	4.0877	2.5336	3.6557	3.9268
1089619	CTCF	CCCTC-binding factor (zinc finger protein)	16	0.853		5.0236	5.5576	5.1686	5.1221	5.1815	5.2492	5.2772	5.2773	4.6822	5.017	5.0792	4.8978	4.5241	4.8848	5.1299	3.667	3.811	3.494	3.7706	3.0946	3.9686	2.7695	3.2947	2.664	3.2293	3.3842	3.7801	3.5976	3.7192	3.8789	3.9838	3.9071	3.8044	3.9125	3.2906	5.2298	5.1126	4.9555	4.9502	5.2562	5.2451	5.0471	4.6307	4.8956
1089922	ZNF550	zinc finger protein 550	19	0.852		1.3631	2.2057	2.3636	2.28	1.9522	1.7028	2.304	2.0593	1.8793	2.0765	1.9923	2.3137	1.8188	1.7431	2.2354	0.9916	1.5545	1.3332	1.057	0.6409	1.2268	0.5016	1.0912	0.4184	0.9742	0.9034	0.9509	1.1375	0.8752	1.0679	1.4559	0.9879	1.3973	1.9966	0.8735	1.6069	2.1647	2.0743	1.8036	1.6614	1.99	1.9435	1.7688	2.1301
280012176	Z83851.2	Z83851.2	22	0.852		1.1549	3.7821	3.8939	3.4473	3.2213	3.5869	3.77	3.0276	2.9081	3.8154	2.6705	3.0233	2.2281	2.6705	2.2799	1.2733	1.7043	0.3159	1.8541	0.8434	2.9031	0.5658	1.1737	0.3682	0.6676	1.4032	1.4133	1.5127	0.6722	2.282	2.093	1.5627	2.6088	2.3378	0.5608	2.003	3.9782	3.1329	2.5557	3.8574	3.9397	2.8675	3.1031	3.6871
1093320	KIAA0182	KIAA0182	16	0.852		2.3419	4.6083	3.4591	4.0303	2.9582	3.9364	3.5878	3.2752	3.6401	3.8553	1.9909	3.1059	2.7864	3.2551	2.3713	1.3858	1.9285	1.6124	2.0523	2.044	2.8485	1.1767	1.5405	0.9494	2.2709	1.9976	2.2107	2.6795	2.2251	2.5946	2.8104	2.5524	2.7284	2.4482	1.8323	3.0444	3.2192	2.7209	2.4792	4.2694	3.2441	2.3905	3.3338	3.9332
1104706	LDB1	LIM domain binding 1	10	0.852		5.3805	6.1327	5.9126	5.4778	5.6162	5.7297	6.3108	5.5635	6.0917	6.0659	5.4864	6.0003	5.9136	5.32	5.2111	3.4828	4.8869	3.8065	4.2838	3.5647	4.2618	3.0563	3.6791	2.9974	3.903	3.0835	3.7892	4.5108	3.6743	4.7999	3.9694	4.318	4.234	4.0573	4.1227	5.7133	6.035	5.6179	5.527	5.7601	6.4784	5.4916	5.953	5.7779
1100086	ATF7IP	activating transcription factor 7 interacting protein	12	0.852		2.7438	4.3646	4.4126	4.0146	4.1411	4.123	3.9109	3.6288	3.192	3.7829	3.8336	3.1839	2.3961	2.9897	3.4778	1.4703	1.9809	2.0994	1.862	1.5535	2.3642	0.5841	1.7012	0.7046	1.9592	1.9242	1.8682	1.9304	1.7883	1.9938	2.2244	1.5014	2.1113	2.1919	1.0251	3.5666	4.0976	4.0139	3.7899	4.1154	4.0425	3.7227	3.1465	3.6829
1090911	BACH2	BTB and CNC homology 1, basic leucine zipper transcription factor 2	6	0.852		2.8404	4.1356	5.5752	6.0658	5.0473	5.935	5.2996	4.6688	3.7019	5.6088	4.8037	4.5855	4.0724	4.3999	4.5367	0.9043	2.629	1.0616	1.473	0.5399	1.7597	0.5397	0.6576	0.2102	0.5938	0.4877	0.6861	0.8337	0.7565	0.8233	0.8002	0.7342	0.8876	1.1388	0.3439	3.6115	5.4812	5.4364	4.9487	5.8983	5.4689	4.4035	4.251	5.692
279939870	AP001469.9	AP001469.9	21	0.852		1.8765	2.4345	2.5344	2.2273	2.4843	2.6123	2.7445	2.5951	2.6975	2.7005	2.225	2.6839	3.1426	2.6894	2.4319	1.166	1.6934	1.4921	1.2243	1.2315	1.1173	1.2152	1.3374	0.385	0.6911	0.8894	1.1744	1.0481	1.0838	1.379	1.1072	1.2715	1.2973	1.8136	1.1763	2.0898	2.5324	2.3813	2.2302	2.5462	2.507	2.2648	2.6645	2.6838
1091378	BIRC6	baculoviral IAP repeat containing 6	2	0.851		1.5357	3.2229	3.4827	2.8432	2.7524	2.9217	3.0536	2.2672	2.5253	3.4773	2.5862	2.6181	2.2595	2.5924	2.659	1.7818	1.6175	2.1398	2.0098	1.4544	2.636	1.2171	1.8407	0.8266	1.4534	1.7721	1.7972	2.0476	1.7465	2.0604	2.7228	1.7327	2.4602	3.233	0.9939	2.1408	3.4276	2.5643	2.2291	3.1006	3.1007	2.1467	2.7054	3.3953
1087313	PHF20	PHD finger protein 20	20	0.851		3.2153	4.0949	4.1639	4.3845	4.1085	4.142	4.1061	4.1062	3.4314	3.7888	4.0289	3.6061	3.3601	3.6323	3.8561	2.1268	2.7779	2.0513	2.8376	1.9533	3.1267	1.9191	2.0022	1.3784	2.3638	2.322	3.1163	2.7699	2.6239	3.0073	3.137	2.9629	3.0291	3.2906	2.1481	3.6082	4.1154	4.2791	3.9976	4.0866	4.0513	4.2879	3.5444	3.8533
279908224	RP11-184I16.2	RP11-184I16.2	1	0.851		3.0352	3.439	3.3598	3.124	3.3946	3.5833	3.5818	3.4108	3.3404	3.4976	3.4217	3.6053	3.5082	3.5096	3.4491	2.0489	2.3714	1.9211	2.4041	2.1246	1.8097	1.1223	1.9395	0.8606	2.0461	1.5623	2.1776	2.0015	1.6781	2.3293	2.2169	2.0484	2.1558	2.4184	1.9736	3.2092	3.5122	3.1368	3.4067	3.6136	3.6646	3.2495	3.4078	3.3992
1099011	ZNF91	zinc finger protein 91	19	0.851		2.7814	3.0343	3.9416	3.9205	4.1971	4.1163	3.4769	4.229	2.8285	3.8983	3.3593	3.7411	3.388	3.652	3.4234	1.5518	1.8258	1.8972	2.4462	2.2941	2.8308	1.6428	1.8401	1.1925	2.0793	1.2235	2.4966	2.3513	2.2874	2.1636	2.1921	2.255	2.7961	2.553	1.9599	3.0911	3.9218	3.6697	3.8284	4.0477	3.1933	4.2076	2.7079	3.8813
1100123	ZNF570	zinc finger protein 570	19	0.85		1.1777	2.4426	2.9215	2.2674	2.3172	2.3905	2.6217	2.1586	2.1127	2.3011	1.7237	2.1535	1.8262	1.8893	1.8097	0.8599	1.0821	1.7478	1.1052	0.6338	1.8109	0.6699	0.9218	0.397	1.4787	0.5201	1.0128	1.5163	1.3909	1.3564	0.7497	1.4148	1.5268	1.7502	0.8957	1.5436	3.0276	2.1523	1.765	2.6918	2.3929	1.8954	2.0585	2.2416
1090733	BCL7A	B-cell CLL/lymphoma 7A	12	0.85		4.3669	4.6583	5.1842	5.146	4.744	5.4103	5.0534	4.6366	4.6552	5.2131	4.7352	5.0668	5.0681	5.0074	4.5806	2.5014	4.6574	2.5993	3.7018	1.9662	3.2074	2.2051	2.4991	2.1425	2.8738	2.2664	3.1149	3.408	3.027	3.2837	3.1273	3.4028	3.1903	2.9983	3.3312	4.4793	5.2128	5.0274	4.5833	5.4468	5.1501	4.1166	4.8747	5.1308
1107235	RP11-839D17.2	RP11-839D17.2	11	0.85		3.3719	5.0189	5.7394	5.7921	5.2311	5.8083	6.0633	4.8346	4.3967	6.1008	4.9021	5.5847	4.563	5.3087	5.3799	1.9794	4.3901	1.9468	4.3754	3.5201	4.6022	0.9449	2.3492	0.5776	2.7992	3.0815	3.6739	3.8005	2.6102	3.8128	4.0175	3.5961	3.7988	3.3358	1.6133	3.94	5.8218	5.5127	4.9962	6.0398	6.5522	4.9824	5.246	5.9785
1100622	MGA	MAX gene associated	15	0.849		1.7763	3.2126	3.248	2.7768	2.7753	3.0156	2.737	1.8795	2.4205	3.0422	2.6859	2.2835	1.8955	2.2695	2.2945	1.7073	1.5143	1.7841	1.3666	1.0893	1.8989	0.8213	1.5147	0.6415	1.2508	0.957	1.3894	1.6035	1.4254	1.4939	2.0159	1.3872	1.7972	2.4341	0.9411	2.2581	3.0359	2.5189	2.2228	2.9732	2.7466	1.8982	2.2883	3.0111
1099414	ZBTB49	zinc finger and BTB domain containing 49	4	0.849		1.2775	1.7633	2.0382	2.0121	1.9596	1.7127	2.0871	1.5221	2.2014	1.9867	1.7377	2.424	2.2511	1.8062	1.8819	1.0408	0.9981	1.3248	0.672	0.7447	1.0777	1.0666	1.2154	0.4839	1.1053	0.779	0.7057	0.8825	0.9016	1.139	1.1223	0.9202	1.0085	1.4346	1.0184	1.1502	2.3307	2.0506	1.9764	1.8166	2.1202	1.5794	1.9353	2.0261
279821871	RP11-177A2.4	RP11-177A2.4	1	0.849		1.9088	2.6762	3.0306	2.975	2.7825	2.9456	2.5048	2.2408	2.2787	3.11	2.8849	2.6462	2.2002	2.6148	3.0159	1.1193	1.4021	1.4634	1.6923	1.07	2.1669	0.5517	1.5433	0.4321	0.9899	1.0287	1.7829	1.6618	1.5079	2.066	1.9541	1.9139	2.1922	2.5345	1.1803	2.1687	2.9461	2.7715	2.4382	2.8678	2.4741	2.0586	2.4469	3.2575
280037806	AC003682.1	Zinc finger protein 550	19	0.849		1.4796	2.3065	2.4884	2.3536	2.072	1.8	2.433	2.1458	1.9526	2.1622	2.0934	2.3942	1.9281	1.8443	2.3437	1.0885	1.6406	1.4119	1.1192	0.713	1.2915	0.5698	1.1713	0.4597	1.0853	0.9739	1.06	1.2218	0.9575	1.1553	1.5255	1.0486	1.4835	2.0616	0.9677	1.7017	2.2708	2.1731	1.9029	1.7441	2.0948	2.0447	1.8572	2.214
1099702	C5orf25	chromosome 5 open reading frame 25	5	0.849		1.9547	2.8589	2.6271	2.0786	2.4795	2.3592	2.8581	2.4944	2.4175	2.5289	1.6766	2.4423	2.1353	2.2402	2.3184	0.9991	2.2943	1.6558	2.0745	1.3344	1.8595	0.7717	0.9361	0.911	1.3309	1.0052	1.4656	1.5983	1.3513	1.6639	1.6383	1.4787	1.5263	1.7749	1.3245	2.022	2.5321	2.0831	2.0801	2.4053	2.6442	1.7274	2.3651	2.5815
1091480	GON4L	gon-4-like (C. elegans)	1	0.849		0.7973	2.5281	2.5099	1.6819	2.0589	2.4582	2.4013	1.7556	1.92	2.4299	1.5896	2.0281	1.7065	1.9104	1.789	1.3286	1.5193	1.3672	1.5109	1.2575	1.7139	0.8754	1.2524	0.4168	1.2456	1.2028	1.4192	1.6071	1.3927	1.7482	1.8676	1.5364	1.8513	2.1789	1.0038	1.4502	2.5269	1.5233	1.4896	2.4182	2.3908	1.4694	1.9982	2.5637
1092549	FAM193A	family with sequence similarity 193, member A	4	0.848		1.9747	4.1014	3.7149	2.5794	3.4531	3.6669	3.9994	3.4696	3.4109	3.7678	2.4395	3.7207	3.276	3.506	3.1677	2.484	2.6318	2.505	2.4851	1.5205	2.4617	2.1491	2.3583	1.0491	1.9948	1.7312	2.1735	2.403	2.4155	2.5236	2.4399	2.4272	2.31	2.529	2.0226	2.8734	3.7621	2.6295	2.7645	3.7442	3.9398	2.685	3.4598	3.5212
1095976	ZNF462	zinc finger protein 462	9	0.848		2.2493	4.1802	4.1667	3.2823	3.7685	4.4238	3.9298	3.4488	3.4236	4.476	3.04	3.207	2.8522	3.0504	2.9971	2.055	1.4995	1.9682	1.483	0.629	1.5597	1.2479	1.7619	0.5675	1.5708	0.717	0.8364	1.4785	1.636	1.3786	1.4604	1.1825	1.3543	1.9096	0.4946	2.9304	4.185	2.6477	3.1182	4.3496	4.0182	3.1181	3.0549	4.1148
1097004	SMG1	smg-1 homolog, phosphatidylinositol 3-kinase-related kinase (C. elegans)	16	0.848		1.3667	3.4436	3.5811	3.293	2.7946	3.2955	3.3321	2.8073	2.6016	3.8226	2.4	2.9623	2.5496	2.7264	2.8089	1.7495	2.0289	2.114	1.8771	1.114	2.4859	1.0764	1.7751	0.8162	1.5501	0.9376	1.4404	1.9223	1.7896	1.8954	2.0536	1.947	2.6759	3.4318	1.458	2.0005	3.5878	2.8982	2.1002	3.5069	3.2227	2.5187	2.7429	3.8145
1099039	IRGQ	immunity-related GTPase family, Q	19	0.848		2.7725	4.2143	4.4608	4.1172	4.0307	4.6274	4.2752	3.6981	3.9875	5.2164	3.6807	4.693	4.4684	4.5621	4.6648	2.6979	3.8363	2.9296	3.9122	2.7303	3.9169	2.6005	2.7513	1.9901	3.0908	2.2483	3.7646	3.9286	3.0985	4.0329	3.5751	3.5608	4.0826	3.9295	2.7591	3.2362	4.3352	3.7403	3.6668	4.7212	4.2639	3.1252	4.6248	5.289
1089087	TTC28	tetratricopeptide repeat domain 28	22	0.848		1.8947	4.0872	4.4232	4.0644	4.1315	5.3175	4.4109	3.5508	4.4816	5.4414	4.0626	4.8274	4.3323	4.5644	4.608	1.7179	2.044	1.476	1.5637	0.7976	1.438	1.6161	1.4441	0.385	0.7563	0.6145	0.9023	1.2862	1.5219	1.038	1.298	0.953	1.1796	1.4368	0.6747	2.9299	4.5521	3.1362	3.7292	5.2286	4.8456	3.6333	4.2878	5.2406
1094802	SRRM4	serine/arginine repetitive matrix 4	12	0.848		2.2696	3.8845	4.5647	4.2878	4.0059	4.4738	4.5266	3.8283	4.12	5.2652	3.2347	4.5264	3.9964	3.8032	4.2104	1.5168	3.1644	1.9559	3.2987	1.7429	3.5051	0.9617	1.7919	1.2615	2.6006	2.0889	3.2284	3.5248	2.8412	3.447	3.616	3.5177	3.7734	3.7566	2.7546	3.1989	4.578	3.7956	3.5201	4.6761	4.6883	3.2817	4.3368	5.3131
1103973	AFAP1	actin filament associated protein 1	4	0.848		2.2795	3.4466	4.8987	4.5957	4.5982	4.9021	4.7735	4.1694	3.9079	5.1972	4.4655	4.8038	4.0214	4.4028	4.5588	2.5892	3.7265	2.5375	3.5039	2.3347	3.4169	1.5685	2.3632	0.8193	2.2142	2.2986	2.3545	2.6243	2.4417	2.6261	2.7589	2.4186	2.5712	2.2473	1.8096	3.1882	4.8704	4.4709	4.3532	4.9871	5.1424	4.1998	4.2934	5.0649
1097938	YY1AP1	YY1 associated protein 1	1	0.847		3.1773	4.084	3.9681	3.642	3.9336	4.11	4.41	3.9433	4.0191	4.1696	3.5816	4.0881	4.0104	4.1047	4.2683	3.0806	4.0916	3.2899	3.5595	3.0767	3.4532	2.6958	2.7947	2.67	3.3839	2.0884	3.2048	3.3228	3.2237	3.7048	3.3436	3.6361	3.4477	3.8127	3.3689	3.325	4.0163	3.5713	3.7159	4.1477	4.3183	3.4636	4.1033	4.2821
1101875	ZNF746	zinc finger protein 746	7	0.847		1.6729	2.4243	2.4435	2.5287	2.2076	2.5309	2.4481	2.1926	2.4657	2.7354	2.2984	2.6928	2.3595	2.5457	2.2415	1.6409	2.0656	1.5155	1.8151	1.1747	1.7439	1.2892	1.4644	0.7774	1.3889	1.3833	1.7764	2.0495	1.6202	1.9496	1.8832	1.8841	1.7467	1.5722	1.4504	2.0412	2.4955	2.3527	2.205	2.6941	2.6577	2.1361	2.5317	2.5365
1100160	JMJD1C	jumonji domain containing 1C	10	0.847		1.8919	3.3035	4.3794	3.4639	3.9331	4.0739	3.7218	3.2412	2.9221	3.2964	3.2311	2.9636	2.6035	3.3844	2.9599	1.9543	1.9481	2.587	2.0653	1.9272	2.707	1.5905	2.017	1.1769	1.8993	1.3664	1.9703	2.0708	2.2553	1.8496	2.4193	1.8357	2.4084	2.9971	1.5269	2.4195	4.2516	3.1512	3.2361	4.0731	3.3595	2.837	2.9077	3.6452
1101644	PHC1P1	polyhomeotic homolog 1 (Drosophila) pseudogene 1	12	0.846		2.1862	3.6897	3.4481	2.815	2.981	3.1128	3.8156	2.9327	3.1526	3.629	2.6685	3.2612	2.4306	2.7419	3.0227	1.3508	2.2083	1.9914	1.6386	1.2518	1.6671	0.4054	1.5685	0.2997	1.6921	0.6142	0.7956	1.6277	1.6078	1.8658	1.1952	1.3814	1.7204	2.3317	1.0852	2.6438	3.6016	3.0346	2.6917	3.2675	3.8441	2.8791	3.1194	3.6021
1087140	TCEB3	transcription elongation factor B (SIII), polypeptide 3 (110kDa, elongin A)	1	0.846		3.3437	3.9821	3.9146	3.9892	4.0045	3.9147	3.8614	3.5397	3.7271	3.9015	3.8825	3.8199	3.6388	3.6995	3.9167	2.8692	3.014	3.0183	2.5176	2.6547	2.7557	2.2048	2.5049	1.7658	3.1203	2.0434	2.7338	2.7183	2.7643	2.7316	2.9158	2.6336	2.6112	3.1004	2.4247	3.6283	3.8801	3.8121	3.7407	3.8888	3.7811	3.4016	3.7171	3.8806
1092368	NCOA3	nuclear receptor coactivator 3	20	0.845		1.8639	2.7203	3.1345	3.1711	2.9783	3.0538	2.7256	2.4454	2.2543	3.1529	2.8946	2.3533	1.9153	2.1891	2.6334	1.7795	1.5031	1.8569	1.5805	0.8207	2.1463	1.1756	1.7228	0.66	1.3561	1.4541	1.5259	1.91	1.6428	1.6243	2.1111	1.6602	2.021	2.2639	0.9734	2.3665	3.089	2.9993	2.8184	2.9935	2.9006	2.6412	2.2814	3.1521
1105813	SCAF8	SR-related CTD-associated factor 8	6	0.845		3.438	4.7408	4.2762	3.9322	4.2137	4.2143	4.0923	3.869	3.6674	4.1614	3.8815	3.6088	2.9771	3.5768	3.6762	2.5862	2.8686	2.6242	2.7179	2.4973	3.2151	2.0578	2.4326	1.7716	2.4355	2.1029	2.8677	2.8927	2.9079	3.0086	3.3609	2.9397	3.0503	3.2358	2.4965	3.9138	4.1537	3.7617	3.6885	4.137	3.9575	3.4995	3.407	3.8622
1089547	KLF8	Kruppel-like factor 8	X	0.845		0.5998	1.3233	2.6361	2.6506	2.2437	2.0579	2.4366	2.4713	1.2468	2.1019	1.9852	1.8716	1.0667	1.7039	2.031	0.4065	0.9236	0.4011	0.7522	0.8408	1.1877	0.0783	0.3291	0.193	0.5243	0.5848	0.7381	0.6864	0.5386	0.7872	0.7768	0.6509	1.1219	0.9116	0.6789	0.8401	2.5752	2.4868	2.0937	1.9768	2.1958	2.358	1.6916	2.252
1091570	KDM5B	lysine (K)-specific demethylase 5B	1	0.845		4.166	5.1387	5.4606	5.378	5.3361	5.3505	5.3786	4.9183	4.493	5.0586	5.2679	4.3866	3.9753	4.2178	4.5228	2.1893	3.5104	2.5841	2.6536	2.6161	2.8277	1.4763	2.2788	1.1987	2.0038	2.1574	2.5531	2.4901	2.3246	2.5371	2.9739	2.2621	2.3444	2.7374	1.5031	4.602	5.2694	5.2564	5.1171	5.2974	5.5243	4.9934	4.4124	4.8853
1088177	ADD2	adducin 2 (beta)	2	0.845		3.7803	4.8729	5.4431	4.9481	4.79	5.564	5.3788	4.8078	5.1698	5.8388	5.0396	5.8477	5.4152	5.79	5.5831	1.845	4.7725	2.316	4.2201	4.2474	5.1635	0.9277	2.0883	1.8648	3.1254	3.3631	4.2265	4.1434	2.8605	4.5389	4.5267	4.1964	4.7045	4.2639	2.8455	4.2459	5.4349	4.8821	4.6153	5.9817	5.4714	4.4476	5.8728	6.2525
1091979	PROSER1	proline and serine rich 1	13	0.845		2.3817	3.6723	3.5158	2.746	3.1666	2.8728	3.555	2.8205	2.8057	3.4933	2.1404	2.7183	2.3022	2.6198	2.8928	1.917	2.1492	1.9807	1.9724	1.4146	2.3026	1.2726	1.6643	1.1281	2.0451	2.0028	1.9572	2.022	1.9284	2.3415	2.2832	2.1566	2.1336	2.7183	1.8404	2.9341	3.3866	2.6032	2.6594	2.8892	3.3996	2.1337	2.5735	3.2836
1103056	ZNF555	zinc finger protein 555	19	0.845		1.4799	1.8102	2.6951	2.5416	2.3932	2.4486	2.382	2.0157	1.9262	2.2464	2.2924	2.4002	1.8347	1.7276	1.8037	0.8299	0.9638	1.3113	0.7394	0.6254	0.8467	0.6408	0.9009	0.3968	0.6623	0.5434	0.7485	0.7413	0.9434	0.8443	0.9365	0.6788	0.8605	1.3679	0.5575	1.8415	2.6784	2.6417	2.3412	2.3406	2.3387	2.0008	1.9507	2.2656
1093854	EIF2C4	eukaryotic translation initiation factor 2C, 4	1	0.844		2.9591	3.6084	4.6237	4.2721	4.2719	4.3039	4.3879	3.8551	3.4829	4.5335	4.286	4.1575	3.7498	3.9327	4.2114	2.1622	2.6283	2.5554	2.0127	0.8722	2.0165	1.6493	1.8359	0.9326	1.7705	0.9309	1.4499	1.8084	2.0545	1.6546	1.6426	1.6899	1.9822	2.6048	1.0984	3.4835	4.6365	4.3984	3.9842	4.4241	4.2843	3.6668	3.7043	4.7316
1106058	C6orf174	chromosome 6 open reading frame 174	6	0.844		3.5775	4.7389	5.6456	5.3962	5.4465	5.6532	5.3641	5.3132	4.6621	5.6527	5.3446	5.1767	4.8138	5.3826	5.6317	2.124	3.796	2.1949	4.1987	3.8557	4.3184	1.402	2.0561	1.9683	3.2416	2.688	3.7664	3.6534	3.2001	3.6434	4.2153	3.6612	4.1212	4.046	3.3295	4.3052	5.6186	5.3237	4.952	5.6965	5.4461	5.1814	5.0637	5.5441
1100031	ZNF318	zinc finger protein 318	6	0.844		1.4878	3.259	2.9605	2.6833	2.5284	2.7465	2.9153	2.0107	2.4179	2.9444	2.1722	2.5452	2.0107	2.5188	2.2293	1.7095	1.9071	2.0039	1.8488	0.8128	2.4392	1.0762	1.669	0.7856	1.3583	1.4128	1.9216	1.8868	1.7948	2.1878	2.251	2.0638	2.3917	2.8887	1.2371	1.9356	2.9252	2.4954	1.9222	2.8099	2.7811	1.7086	2.2891	2.9323
280012692	RP11-152N13.11	RP11-152N13.11	10	0.844		2.8605	3.3695	3.4104	3.6266	3.1647	3.454	3.4109	3.2965	3.401	3.9179	2.9185	3.5348	3.5105	3.0035	3.3669	1.0582	2.0226	2.1045	2.6053	0.9462	2.5359	1.2155	0.7058	0.8382	1.6831	1.6614	1.8283	2.0148	2.0362	2.3707	1.9635	2.3236	2.6562	2.7971	1.2006	3.0853	3.5135	3.2204	2.8923	3.7097	3.0491	2.9555	3.3062	3.8298
1097973	SRGAP2	SLIT-ROBO Rho GTPase activating protein 2	1	0.844		3.0377	4.7489	4.6887	4.6567	4.4883	5.0758	4.8621	4.3708	4.0827	5.1588	4.3014	4.9187	4.5088	4.9545	4.9879	3.0474	4.2422	3.3329	3.7977	2.9316	3.7371	2.2907	2.8337	1.9028	2.6823	2.7388	3.1236	3.2194	2.6464	3.4937	3.256	3.3068	3.1582	3.5188	2.3476	3.4861	4.8643	4.1636	4.2813	5.2213	5.005	4.0982	4.7168	5.325
1089175	EP300	E1A binding protein p300	22	0.844		2.0268	4.3886	4.2859	3.6133	3.6337	4.0473	4.066	3.1532	3.2228	4.4519	2.9206	3.593	2.863	3.43	3.3641	2.7583	2.5402	2.6342	2.5627	1.1569	3.2567	1.6599	2.7915	0.6239	1.9286	2.4682	2.5825	3.0513	2.6498	3.0496	3.1482	2.6775	3.1396	3.2742	1.4787	2.9838	4.2004	3.2453	2.9372	4.2351	4.3656	2.7434	3.3663	4.3773
1098762	ZNF202	zinc finger protein 202	11	0.843		1.928	2.3913	2.4778	2.1949	2.1428	2.2296	2.6711	2.332	2.4632	2.3073	2.2908	2.654	2.5652	2.2591	2.2502	1.3245	1.8253	1.4849	1.3759	1.3199	1.5324	1.1667	1.153	0.9726	1.1955	1.1463	1.3322	1.1225	1.0644	1.6798	1.3759	1.58	1.3027	1.9602	1.1903	2.0845	2.5057	2.3435	2.3379	2.5034	2.4442	2.2199	2.4416	2.3746
1093200	CAMSAP1	calmodulin regulated spectrin-associated protein 1	9	0.843		3.5286	4.9803	5.3996	4.8193	4.8723	5.334	5.204	4.2218	4.7704	5.5073	5.0398	5.3955	4.8766	4.9651	5.0943	2.7598	3.8486	2.9901	4.2823	2.8309	4.3346	1.9967	2.6943	2.1502	2.4779	3.2098	3.9439	3.6434	3.1289	3.7905	4.0032	3.5052	3.653	3.7252	2.8234	4.1856	5.4139	4.9228	4.5165	5.4138	5.4061	3.9323	5.0569	5.4751
280084810	RP3-403A15.5	RP3-403A15.5	6	0.843		3.6715	4.831	5.7401	5.4909	5.5408	5.7503	5.4618	5.4094	4.7532	5.7487	5.4393	5.2781	4.9164	5.4852	5.738	2.1917	3.8963	2.2783	4.3047	3.9601	4.4224	1.4728	2.1325	2.053	3.3335	2.7729	3.8696	3.7559	3.299	3.7441	4.3212	3.7655	4.2251	4.1514	3.4308	4.3991	5.7134	5.4151	5.0449	5.7915	5.541	5.277	5.153	5.6396
1088455	ERC1	ELKS/RAB6-interacting/CAST family member 1	12	0.843		2.1527	3.8837	5.0523	4.7371	4.3834	4.5361	4.8869	4.1662	3.4893	4.4368	3.4899	3.9498	3.3443	3.9786	3.953	2.459	3.1078	2.4503	3.2971	1.5987	3.2387	1.5261	2.3106	0.9496	2.1636	1.706	2.495	2.4888	2.2665	2.6737	2.5943	2.3449	2.3895	2.5522	1.3317	2.9484	4.8452	4.5317	3.5949	4.5145	4.8232	3.6393	4.0516	4.4107
1088226	GPATCH1	G patch domain containing 1	19	0.842		2.02	2.4473	2.6256	2.3154	2.6172	2.6701	2.5416	2.3595	2.6508	2.6708	2.3683	2.6843	2.7273	2.4597	2.1718	1.7743	1.9863	1.5561	1.6495	1.8749	1.5989	1.1619	1.6636	0.9318	1.6641	1.1949	1.5412	1.8498	1.7813	1.9131	2.0473	1.9776	1.889	2.0313	2.059	2.3982	2.7229	2.284	2.2657	2.609	2.5717	2.186	2.7024	2.5453
1104756	CHAMP1	chromosome alignment maintaining phosphoprotein 1	13	0.842		3.4994	4.0507	4.1377	4.2334	4.371	4.2098	4.0873	3.8473	3.4824	4.0852	3.937	3.6606	3.1607	3.6638	4.2536	2.2186	2.5785	2.2016	2.9924	2.1012	2.86	1.2305	1.7995	1.2004	2.3571	2.3957	2.9752	2.6102	2.2968	2.6432	2.9785	2.4206	2.6881	2.8733	1.9149	3.7774	4.0277	4.0364	4.0074	4.1358	4.1489	3.4668	3.6258	4.149
1087723	SEZ6	seizure related 6 homolog (mouse)	17	0.842		4.0317	5.7592	6.7038	6.9462	6.5566	6.7343	7.2373	6.4809	6.2158	6.8188	4.9727	6.2917	5.7907	6.2204	6.371	3.587	5.72	3.6743	5.3744	3.3474	5.2909	2.534	3.288	2.4415	3.2002	4.0335	4.4861	4.2885	3.1282	4.5641	3.752	4.0242	3.6277	3.3712	2.6716	5.0769	6.8378	6.4632	6.1006	6.9235	7.2603	5.8287	6.6513	6.974
1099237	SF1	splicing factor 1	11	0.841		5.0692	5.7623	5.4804	4.996	5.5909	5.5504	5.637	5.4651	5.6293	5.7457	5.0538	5.5601	5.1651	5.53	5.4774	4.5277	4.9765	4.3723	4.6694	4.3798	4.6017	4.0065	4.3931	3.58	4.3967	4.2431	4.5902	4.6991	4.4154	4.793	4.7531	4.83	4.4358	4.763	4.3232	5.4805	5.5033	4.9419	5.2446	5.619	5.741	4.9408	5.5455	5.4776
1097682	ZSWIM5	zinc finger, SWIM-type containing 5	1	0.841		2.7583	3.3626	3.8833	3.7091	3.5462	3.391	4.0785	3.2122	3.0908	3.5262	3.0584	3.234	2.8451	2.7651	2.6445	1.3658	1.9662	1.6932	1.3744	0.8656	1.56	0.7455	1.3164	0.4426	1.05	0.9112	1.3281	1.369	1.3208	1.4467	1.0063	1.2569	1.357	1.8907	0.7119	3.221	3.8082	3.7166	3.3737	3.4981	4.209	3.1514	3.3306	3.448
1103830	ZNF250	zinc finger protein 250	8	0.84		2.0939	2.3922	3.3431	2.9868	3.1537	2.9	3.2623	2.6953	2.9229	2.7607	2.7748	2.8949	2.7479	2.3007	2.3864	1.0547	1.6277	1.6473	1.2737	1.0512	1.1356	1.0872	0.8437	1.074	1.0533	0.8801	1.2191	1.1385	1.0791	1.2567	1.0856	1.1689	1.2801	1.367	1.2584	2.2702	3.363	3.1256	2.9563	2.8966	3.1083	2.7366	2.7402	2.7397
1094589	FAM117B	family with sequence similarity 117, member B	2	0.84		3.3469	3.6384	5.524	5.3549	5.596	5.1898	5.2965	5.1936	4.2057	5.102	5.1356	4.3913	4.1954	4.2022	4.9125	1.651	3.2193	1.9335	2.7161	1.9214	2.3727	0.8214	1.098	1.2772	1.7297	1.9002	2.626	2.2404	2.2117	1.9988	2.2492	2.0199	2.3911	2.4225	2.099	3.7662	5.4847	5.2786	5.3981	5.0997	5.2351	5.2171	4.4029	5.1681
279919982	RLIMP2	ring finger protein, LIM domain interacting pseudogene 2	1	0.84		0.6137	2.1852	2.577	2.3108	1.9003	2.0853	2.2726	1.7763	2.0265	2.2844	1.4495	2.1043	1.4551	1.5883	1.5936	0.7874	1.2047	1.6667	0.5205	0.8215	1.2808	0.535	0.88	0.1905	1.2795	0.3634	1.1898	1.554	1.1517	0.997	1.2352	1.1693	1.9258	2.3273	0.1561	1.1478	2.4262	1.894	1.0604	2.177	1.8697	1.612	1.907	2.569
1089144	RBFOX2	RNA binding protein, fox-1 homolog (C. elegans) 2	22	0.84		4.6475	5.1764	6.6878	6.4451	6.5456	6.3786	6.5965	6.3937	5.7163	6.6586	6.5342	6.4225	6.0838	5.8969	6.5583	2.887	5.3665	3.8232	5.1	4.3785	5.1416	2.5596	3.195	2.8634	4.1694	4.1612	4.703	4.4508	4.1591	4.8129	4.6662	4.8169	4.9691	5.0478	4.1541	5.217	6.712	6.5761	6.4311	6.3473	6.7137	6.5514	6.0799	6.6172
1100080	BPTF	bromodomain PHD finger transcription factor	17	0.84		2.281	4.1668	4.0049	2.5542	3.2903	3.7546	3.6089	2.9069	3.2367	3.9867	2.5793	3.481	3.166	3.5363	3.1581	2.5676	2.2047	2.4839	2.5668	1.6729	2.8664	1.9167	2.462	1.2006	1.9415	1.8843	1.9682	2.3828	2.5857	2.4357	2.779	2.445	2.9009	3.2674	1.4973	2.9546	3.9018	2.2134	2.3157	3.8686	3.3688	2.3557	3.2515	3.9264
1099689	CHD3	chromodomain helicase DNA binding protein 3	17	0.839		4.61	6.5133	7.1823	6.2452	6.3927	7.0821	7.1057	6.8213	6.4945	6.7436	4.9495	6.583	6.7477	6.9465	5.753	4.3927	5.8086	4.5855	5.9022	5.3115	5.5955	4.3389	4.5765	3.0946	4.7692	3.8406	4.6077	4.9107	4.7042	5.2613	4.8747	5.0806	4.5628	4.8673	4.1945	5.5925	7.1002	6.0281	5.3223	7.2081	6.7844	5.8223	6.684	6.8543
1093044	ILF3	interleukin enhancer binding factor 3, 90kDa	19	0.839		5.9862	6.6197	5.9898	5.7334	5.7287	6.037	6.0815	5.8693	6.1596	6.2413	5.4938	6.274	5.9616	5.7897	5.572	4.2321	4.7147	4.1341	4.6189	3.7704	4.4155	3.8572	4.1139	2.7124	3.8405	3.5565	4.1453	4.2693	4.2346	4.5635	4.1947	4.5013	4.022	4.1823	3.7942	6.1574	6.0161	5.681	5.4826	6.094	6.0759	5.5362	6.0235	6.0729
1098186	RAD54L2	RAD54-like 2 (S. cerevisiae)	3	0.839		1.3009	3.1324	3.0315	2.4824	1.9863	2.6531	2.7545	1.8186	2.2741	3.1799	1.4982	2.072	1.4727	1.4214	1.4513	0.9302	0.7196	1.1643	0.8929	0.5335	1.6647	0.5476	1.1567	0.2048	1.2489	0.5128	1.066	1.2097	0.9055	1.6	1.2384	1.2426	1.762	1.9355	0.3545	1.9793	3.1985	2.4769	1.7493	2.6544	2.9274	1.8334	2.1259	3.0017
1096914	SCAF4	SR-related CTD-associated factor 4	21	0.839		2.4679	3.8546	3.2163	2.5528	3.0936	3.2709	3.2357	2.6575	3.088	3.3594	2.6713	3.0156	2.6718	2.9974	2.8367	2.2759	2.3353	2.1146	2.301	1.9163	2.2836	1.6755	2.2738	0.799	2.0676	1.9089	2.1053	2.2952	2.1098	2.5173	2.5405	2.3031	2.4483	2.7655	1.691	2.9857	3.1487	2.5737	2.3904	3.3933	3.2381	2.2212	2.9658	3.2733
1087591	THRAP3	thyroid hormone receptor associated protein 3	1	0.838		5.0861	5.7514	5.0762	4.7816	5.4286	5.3859	5.0483	5.3119	4.9901	5.1417	5.0947	4.805	4.8397	5.0172	4.8839	4.0487	4.3944	3.7357	4.1524	3.7578	4.2386	3.1498	3.6868	2.3609	4.119	2.8227	4.0002	4.1304	4.1861	4.1684	4.4436	4.1484	4.1608	4.1974	3.2877	5.3835	5.0647	4.7045	5.0874	5.4103	5.1777	5.1356	4.8053	4.9891
1103749	ZNF33A	zinc finger protein 33A	10	0.838		2.9929	3.0732	3.9667	3.7183	3.9393	3.6865	3.458	4.0012	2.9482	3.1831	3.5494	3.148	3.2659	3.3309	3.2929	1.6211	1.428	1.8845	1.8287	1.5302	2.0976	1.2965	1.4333	0.9918	1.7249	0.7687	1.6175	1.7092	2.0946	1.802	2.1925	2.1691	2.1798	2.6156	1.602	3.173	4.0204	3.686	3.5161	3.6078	3.1606	3.8335	2.8468	3.2505
1096989	BRPF1	bromodomain and PHD finger containing, 1	3	0.838		2.1765	3.0589	3.149	2.4777	2.7268	3.0895	3.2652	2.7317	3.1855	3.2586	2.2253	3.1471	2.8103	2.8477	2.5074	1.7374	1.9757	1.639	1.94	1.1709	2.5523	1.0688	2.0086	0.8694	1.4177	1.577	2.0077	1.9943	1.5869	2.2994	1.9106	1.8764	1.6011	1.5662	1.4988	2.6561	3.2299	2.5902	2.4522	3.1855	3.3462	2.1494	2.9963	3.0756
1103494	ZC3H6	zinc finger CCCH-type containing 6	2	0.838		1.1706	2.2918	2.4821	2.7062	2.2872	2.2784	2.1467	2.0241	1.6178	2.1023	1.9635	1.5948	1.5238	1.9978	1.9259	1.0883	1.4358	1.4366	1.2922	0.4913	1.5604	1.0991	1.0513	0.8112	1.0158	0.7934	1.5059	1.5048	1.4187	1.1184	1.4987	1.3658	1.797	1.8732	1.1948	1.5134	2.3744	2.4716	1.969	2.3054	1.9678	1.9349	1.7836	2.3077
279989799	AC011477.2	AC011477.2	19	0.837		3.052	3.2571	3.7255	3.4544	3.5733	3.2705	3.32	2.3897	3.2216	3.1554	3.3616	2.9535	2.9148	2.6364	2.9332	1.4588	2.0752	2.3074	1.7518	1.2138	1.7484	1.7206	1.2054	0.8157	1.5912	0.8946	1.4281	1.8927	1.7727	1.4274	1.8672	1.9039	1.7716	2.3919	1.5351	3.0077	3.5897	3.4401	3.3193	3.1893	3.0468	2.3197	3.0161	3.0745
1096069	PPRC1	peroxisome proliferator-activated receptor gamma, coactivator-related 1	10	0.837		1.6259	2.9827	3	2.2296	2.5094	2.7289	3.2064	1.6771	2.8429	3.2747	2.0423	3.1283	2.6715	2.9394	2.7102	1.607	2.2542	1.9049	2.1662	1.086	2.2649	1.3974	1.637	0.815	1.7069	1.5848	2.0498	2.2968	1.778	2.6658	2.147	2.3637	2.0983	2.3674	1.6645	1.9681	3.0391	2.0182	2.0026	2.8531	3.1284	1.2889	3.0187	3.2733
1089380	XKR7	XK, Kell blood group complex subunit-related family, member 7	20	0.837		1.3484	2.436	3.3399	3.1335	2.4132	3.098	3.1687	2.5117	2.9206	3.6366	1.8828	3.0359	2.1095	2.1987	2.0479	0.3893	1.2937	0.2897	0.9441	0.4008	1.4671	0.2649	0.2529	0.117	0.2243	0.6497	0.7189	0.8553	0.2997	1.2834	1.389	0.5037	0.8206	0.7378	0.2694	2.3054	3.3018	3.1037	2.2468	3.3651	3.3182	2.5239	3.0174	3.1609
1091969	EPC1	enhancer of polycomb homolog 1 (Drosophila)	10	0.837		2.5945	3.0916	3.6033	3.2771	3.5958	3.1779	3.3828	3.417	3.0497	2.9825	3.1702	3.1646	3.0569	2.8526	2.9633	1.6378	2.0706	1.8608	1.6718	1.2435	1.4732	1.0884	1.318	0.8799	1.352	0.9814	1.3372	1.391	1.5355	1.3447	1.3905	1.4932	1.5012	1.8204	1.1326	2.7221	3.516	3.1383	3.3274	3.1773	3.1545	3.2578	2.8435	2.8867
1097361	ZBTB8A	zinc finger and BTB domain containing 8A	1	0.837		2.6561	3.0815	3.5427	3.0974	3.2138	3.2457	3.7776	3.4316	3.0251	3.3336	3.0674	3.3819	3.1424	3.1452	3.2758	1.2754	1.9858	2.0027	1.7682	1.8477	2.2493	0.8612	0.8505	0.7003	1.7802	0.865	1.4696	1.3832	1.2206	1.3794	0.8491	0.9344	1.5126	1.2316	1.2777	2.5375	3.5463	3.0091	3.1034	3.2175	3.3771	3.513	3.0293	2.983
1099671	BRD3	bromodomain containing 3	9	0.837		3.7829	4.9373	5.3179	4.9039	4.9322	5.3533	5.1232	4.3351	4.5028	5.4042	4.7523	4.8373	4.1719	4.499	4.3764	3.0278	3.4475	2.7316	3.4835	2.1943	2.9885	2.2734	2.6443	0.7845	2.521	2.2418	2.4916	2.757	2.5424	2.7793	3.1273	2.4727	2.4654	2.4404	1.82	4.5733	5.326	5.0317	4.7106	5.4495	5.3705	4.1128	4.5763	5.1502
1088487	ZNF264	zinc finger protein 264	19	0.836		2.1212	2.268	2.8522	2.6148	2.3864	2.5765	2.2141	1.893	1.9267	2.5034	1.8888	2.4976	2.37	2.2353	2.1363	1.6831	1.4954	1.5703	1.3627	1.1837	1.4577	1.4115	1.6469	0.6424	1.4687	1.1617	1.9717	1.7299	1.5759	1.4689	1.7366	1.7349	1.7233	2.0319	1.3118	2.1894	2.8378	2.3635	2.0908	2.4552	2.0498	1.7506	2.1162	2.6725
1102314	BCOR	BCL6 corepressor	X	0.836		2.2586	4.3134	3.5651	3.6527	3.2079	3.2267	3.8289	3.3097	3.1935	3.3717	2.1409	2.8516	2.2529	2.6511	2.5679	1.8204	1.9053	1.0529	1.6135	0.7959	2.0588	0.7142	1.5456	0.2804	0.9979	1.4636	1.6267	1.9316	1.1966	2.0041	2.0042	1.8054	1.7072	1.9935	0.9131	3.0626	3.3312	3.2069	2.2846	3.231	3.6174	2.593	2.9041	3.1177
1097761	ZNF496	zinc finger protein 496	1	0.836		2.8656	3.3648	3.1129	2.6638	2.7779	3.1095	3.2101	2.6699	3.2232	3.337	2.6339	3.1054	2.8635	2.5707	2.7013	1.3264	2.1193	1.8266	1.4868	1.4724	1.6319	1.2273	1.5218	0.9201	1.7816	1.0525	1.442	1.5899	1.5685	1.8121	1.6245	1.7739	1.5247	2.0652	1.4651	2.8674	3.2458	2.996	2.8285	3.0663	3.2813	2.6312	2.9452	3.1254
1103376	SECISBP2	SECIS binding protein 2	9	0.836		2.8785	3.6614	3.283	3.0177	3.1741	2.9785	3.4643	3.4364	3.0309	3.0194	2.4147	2.6984	2.6111	2.7298	2.4788	1.8423	2.0796	2.1782	2.0445	2.1503	2.1753	1.619	1.779	1.1993	2.0294	1.272	1.8738	2.1164	1.9391	2.1848	2.0352	2.2744	2.2951	2.7224	2.1113	3.0269	3.2671	2.8417	2.7976	2.8586	2.9797	3.1038	2.6396	2.7392
279799736	RP3-512E2.2	RP3-512E2.2	6	0.836		0.7629	3.3319	4.4624	4.8066	2.9409	4.3272	4.2979	2.2476	2.0964	4.7677	3.097	3.174	1.8724	2.199	2.6401	0.2971	1.1612	0.2369	0.8636	0.241	1.1401	0.5661	0.5187	0	0.3123	0.0095	0.2395	0.3734	0.0927	0.2388	0.1764	0.199	0.5247	0.3395	0.0746	2.0191	4.3526	4.4751	3.0485	4.4058	4.6088	2.6129	2.9245	4.7544
280014656	RP11-20I20.4	RP11-20I20.4	4	0.835		0.439	1.1087	1.4771	0.8158	0.905	1.5862	1.0471	0.8613	0.7362	1.3494	0.7121	1.4205	1.0264	0.9821	1.1082	0.3498	0.5878	0.5714	0.4432	0.1107	0.7357	0.4798	0.2932	0.0434	0.3926	0.3634	0.6053	0.37	0.5825	0.3252	0.5142	0.5553	0.7442	0.6875	0.3579	0.772	1.6909	0.8116	0.6441	1.5769	1.1076	0.313	1.2027	1.5148
1087410	FBXO42	F-box protein 42	1	0.835		2.4763	3.2212	3.087	2.8456	2.6802	2.8084	3.083	2.2771	2.7638	2.9639	2.5329	2.8805	2.5893	2.6398	2.7448	1.6445	2.7183	1.9439	2.053	1.446	2.213	1.2793	1.6283	1.27	1.7927	1.6028	2.2175	2.1634	1.8926	2.4512	2.1292	2.1323	2.1969	2.4433	1.8588	2.5362	3.0275	2.8379	2.5473	2.7748	3.0892	2.0901	2.6746	3.0182
1094879	SCAPER	S-phase cyclin A-associated protein in the ER	15	0.835		1.7016	3.4322	3.7317	3.5866	3.563	3.6887	3.8369	3.6394	3.0738	3.5429	3.415	3.3822	3.2261	3.6013	3.6858	2.2023	3.4523	2.2129	3.1345	2.4928	3.0026	1.8765	1.9893	1.4587	2.8205	1.6936	2.5032	2.5659	2.7471	2.8462	2.8547	2.9538	2.8023	3.0972	2.5114	2.5897	3.6394	3.4981	3.0423	3.7017	3.6754	3.2678	3.4619	3.6687
1093513	KDM6B	lysine (K)-specific demethylase 6B	17	0.835		1.8354	4.4695	4.7376	3.4665	4.0051	4.5818	4.7815	4.1947	4.4564	5.2616	2.4698	4.7731	4.385	4.4132	3.5371	2.0433	3.4647	2.1615	1.9748	1.1396	1.8345	2.1725	2.0433	0.5188	1.193	0.6972	1.2199	1.879	1.5304	1.3914	1.198	1.3676	1.5156	1.0628	1.0235	3.1057	4.722	3.3622	2.9314	4.7262	4.6915	2.7197	4.2775	4.9404
1102355	PRR14L	proline rich 14-like	22	0.835		1.7179	2.946	3.2855	2.629	2.6789	2.9928	2.8734	1.8506	2.521	3.0834	2.2281	2.7338	2.1926	2.5789	2.5634	1.5143	1.888	1.7269	2.1135	1.1157	2.7523	0.9426	1.6798	0.8366	1.8263	1.6593	2.2723	2.3766	1.8375	2.5069	2.6511	2.0982	2.7501	2.8608	1.1893	2.2543	3.1538	2.5038	2.1525	2.8956	2.8459	1.3279	2.4658	3.0756
1095113	PRDM15	PR domain containing 15	21	0.835		0.5356	1.2143	1.1278	0.7813	1.0021	1.2005	1.0575	0.6542	1.1554	1.2968	0.7376	1.3898	1.199	1.186	0.9988	0.4458	0.5236	0.5009	0.9668	0.5949	1.194	0.4568	0.5854	0.283	0.4974	0.688	0.8028	0.8669	0.5124	0.8048	0.7088	0.7195	0.7671	0.988	0.5168	0.7405	1.0237	0.6627	0.7098	1.1835	1.0662	0.4944	1.2877	1.2766
1096307	DIP2C	DIP2 disco-interacting protein 2 homolog C (Drosophila)	10	0.835		2.0232	3.1976	4.0534	3.9217	3.5738	4.0492	4.0432	2.9191	3.5737	4.2776	3.6682	3.9594	3.3659	3.9396	3.7463	2.444	3.1541	2.4539	3.0575	1.7274	3.1966	1.8723	2.5388	1.1861	2.1576	2.3243	2.9359	2.8071	2.5935	3.0404	3.4156	2.6904	3.0955	3.0955	2.0759	2.8156	4.08	3.8503	3.3995	4.1945	4.2239	2.8631	3.9223	4.2308
1103727	SF3B3	splicing factor 3b, subunit 3, 130kDa	16	0.835		5.0262	5.6385	5.0982	4.947	5.0417	5.0996	5.4048	5.0663	4.8039	4.987	5.0534	4.7413	4.3641	4.7216	4.994	3.3301	4.1084	3.4855	3.8054	3.7186	3.8972	2.76	3.219	1.8177	3.4379	2.996	3.8336	3.4785	3.3446	4.0678	4.1157	3.7361	3.8662	4.0906	2.8366	5.1178	4.9676	4.9149	4.8628	5.0337	5.4109	5.0757	4.7495	4.8901
1093858	ZCCHC11	zinc finger, CCHC domain containing 11	1	0.834		1.7218	2.8042	2.5179	1.984	2.4531	2.3251	2.4282	1.6808	2.0326	2.3538	2.2262	2.1519	1.9086	1.9445	1.957	1.2589	1.1875	1.6688	0.9887	0.8791	1.1852	0.8139	1.1738	0.2369	0.8169	0.5395	0.628	1.1621	1.2549	0.8759	0.7477	1.0817	1.0935	2.1228	0.5563	2.0699	2.4056	1.9002	2.0666	2.2513	2.1779	1.6365	1.8859	2.3532
1099015	CDK12	cyclin-dependent kinase 12	17	0.834		2.1513	3.4652	2.9835	2.7771	2.648	2.7415	2.7024	2.5672	2.3409	2.9366	2.4115	2.2122	1.6854	1.9881	2.2083	1.4569	1.5614	1.6668	1.4014	1.118	1.8863	0.8863	1.4341	0.5626	1.3292	1.2235	1.4254	1.7982	1.5566	1.58	2.0021	1.5407	1.8804	2.0291	1.0588	2.6509	2.8674	2.6628	2.2769	2.6467	2.6541	2.2902	2.218	2.7252
1103912	TRRAP	transformation/transcription domain-associated protein	7	0.833		1.5485	4.0206	3.4035	2.5235	2.6424	3.289	3.2703	2.4858	3.1468	3.9559	2.0964	3.0348	2.4154	2.8395	2.5846	2.12	1.7676	1.9468	2.0003	0.9244	2.4273	1.2201	2.1938	0.494	1.4882	1.5864	1.7593	2.12	1.9643	2.2885	2.4474	1.9639	2.2136	2.7856	0.9996	2.3643	3.3728	2.4343	1.8527	3.379	3.51	2.0879	3.14	3.7785
280004714	AC026271.1	AC026271.1	17	0.833		1.391	3.1206	2.5446	2.1328	1.5297	2.2355	2.2408	1.6274	2.0776	2.7263	1.8589	2.0934	1.3684	1.7431	1.7558	0.7367	1.3335	0.8594	0.8517	0.4421	1.336	0.1592	0.4693	0.0605	0.5133	0.7695	0.8969	0.906	0.4631	1.0167	1.5724	0.5091	1.4015	1.1176	0.3133	1.7753	2.41	1.9781	1.4675	2.3463	2.5744	1.6122	1.769	2.5399
279881530	AC092835.2	AC092835.2	2	0.832		1.1123	1.959	2.5907	2.4234	2.2057	2.2283	2.0852	1.0622	1.4447	2.4695	1.9636	1.5241	0.8992	1.016	1.3525	0.3153	0.3802	0.4519	0.4856	0.4471	0.8125	0.3423	0.3265	0.2253	0.7553	0.7184	0.7271	0.7772	0.3884	0.5166	0.706	0.3637	0.8928	0.6607	0.1454	1.3369	2.3248	2.43	2.0456	2.4538	1.8882	1.5662	1.4479	2.4064
1088560	NFX1	nuclear transcription factor, X-box binding 1	9	0.832		2.5366	3.1684	3.206	2.8589	3.1794	3.1422	3.2676	3.0078	3.0221	2.978	2.865	3.1048	2.736	2.8884	2.9441	2.1648	2.5689	2.2447	2.3436	2.6889	2.769	1.7579	1.9445	1.436	2.4545	1.6154	2.497	2.2955	2.4293	2.7608	2.319	2.7134	2.71	3.0765	2.1375	2.7362	3.244	2.9021	2.9225	3.1306	3.1125	2.937	2.9039	2.9058
1103038	ZNF749	zinc finger protein 749	19	0.832		1.9519	2.1276	2.248	2.0525	2.2361	2.1391	2.0871	1.2267	2.001	2.2171	2.2497	2.4435	1.901	2.0406	1.6877	0.9165	0.9287	1.0601	0.8826	1.4764	1.4133	0.435	0.9594	0.3859	0.8043	1.0124	1.0316	1.0997	0.8619	1.2545	1.2624	0.8071	1.2874	1.9093	1.3594	1.9757	2.2414	1.896	2.1235	2.1512	2.0119	1.6496	1.976	2.2716
1092831	HP1BP3	heterochromatin protein 1, binding protein 3	1	0.831		4.9451	5.7143	5.4648	5.5168	5.6062	5.3499	5.4609	5.3949	4.9908	5.3242	5.2182	4.9903	4.5356	5.1071	5.3681	3.9043	4.4665	4.3904	4.2156	3.2817	4.097	3.3283	3.7055	3.0537	4.1141	3.4112	3.9145	4.2581	4.414	3.9991	4.1752	4.2786	4.1966	4.6153	4.0873	5.1658	5.3871	5.3963	5.2426	5.2665	5.1185	5.3013	4.8753	5.3154
1098361	USP49	ubiquitin specific peptidase 49	6	0.831		1.3913	2.6796	2.8154	2.1785	1.9205	2.3663	2.3366	1.6861	2.0022	2.6232	1.5458	2.0139	2.0018	1.3749	1.2696	1.0743	0.623	0.9885	0.5336	0.4217	0.6854	0.5687	0.8052	0.1278	0.6305	0.2327	0.4138	0.6584	0.7094	0.5833	0.719	0.5034	0.8522	1.1145	0.4249	2.0108	2.6996	1.9537	1.3792	2.2837	2.2491	1.4481	1.8759	2.5439
1089187	BRD1	bromodomain containing 1	22	0.831		3.3233	3.866	3.9823	3.6729	3.6401	3.9774	3.8125	3.3309	3.7861	4.0205	3.4568	3.9794	3.6004	3.5757	3.0917	2.3306	2.2662	2.0193	2.0694	1.28	2.1108	1.7812	2.4539	0.8619	1.1921	1.4777	1.6672	2.3161	2.0069	1.9488	2.127	2.0343	1.8881	2.1043	1.4354	3.714	4.0255	3.6267	3.3908	3.9957	3.9648	3.0008	3.4951	3.8613
280072356	RP1-27O5.3	RP1-27O5.3	1	0.831		2.0689	2.5256	2.8538	2.4343	2.4897	2.6806	3.1321	2.7443	2.6279	2.8893	2.6427	3.1016	2.6742	2.611	2.7649	0.9143	1.607	1.5515	1.4225	1.4086	1.7696	0.7412	0.6023	0.5067	1.4576	0.6163	1.1431	1.073	0.8996	0.9752	0.6544	0.7275	1.1941	0.9007	0.8714	2.0633	2.9155	2.3744	2.5317	2.7483	2.7856	2.8421	2.7438	2.7016
1092456	XPO5	exportin 5	6	0.831		3.3871	3.8898	3.7426	3.657	3.693	3.6405	3.8778	3.2883	3.2841	3.5825	3.4389	3.2634	2.9453	3.085	3.3796	2.0442	2.7752	2.2533	2.2843	2.5149	2.3833	1.3897	1.9228	1.0961	2.2766	1.5763	2.1184	2.2544	1.9679	2.4023	2.435	2.2527	2.2048	2.675	1.702	3.4726	3.6308	3.6054	3.4693	3.5807	3.8674	3.4	3.2029	3.5098
1092215	KIAA1549	KIAA1549	7	0.831		1.7529	3.6705	4.4386	3.6899	3.7275	4.5987	4.2	3.5306	3.4052	4.8145	3.6402	4.1706	3.6139	3.8546	3.8284	1.2324	2.147	1.6281	2.1888	1.0696	3.1482	1.3901	1.4786	0.5838	1.2787	2.05	2.3158	2.3001	1.7264	2.3916	2.5546	2.049	2.8134	2.6795	1.2292	2.447	4.389	3.5682	3.1087	4.5809	4.453	3.0906	3.7593	4.7132
[truncated: 480 more columns]

## Sheet: Supp T2 (Path-cdev correl)
Supplemental Table 2
Top 10 clusters with their representative enriched term. "Count" is the number of genes in the list of genes with
developmental expression correlated to GATAD2B (excluding GATAD2B) with membership in the given ontology term.
"%" is the percentage of all of the user-provided genes that are found in the given ontology term (only input genes with
at least one ontology term annotation are included in the calculation). "Log10(P)" is the p-value in log base 10.
"Log10(q)" is the multi-test adjusted p-value in log base 10.
GO	Category	Description	Count	%	Log10(P)	Log10(q)
GO:0016569	GO Biological Processes	covalent chromatin modification	19	20	-14.6	-10.4
GO:0016573	GO Biological Processes	histone acetylation	8	8.42	-7.24	-3.95
GO:0006338	GO Biological Processes	chromatin remodeling	7	7.37	-5.83	-2.91
GO:0010452	GO Biological Processes	histone H3-K36 methylation	3	3.16	-4.78	-1.99
GO:0007420	GO Biological Processes	brain development	11	11.58	-4.33	-1.61
GO:0071824	GO Biological Processes	protein-DNA complex subunit organization	6	6.32	-3.68	-1.09
GO:0030218	GO Biological Processes	erythrocyte differentiation	4	4.21	-3.12	-0.59
GO:0035107	GO Biological Processes	appendage morphogenesis	4	4.21	-2.89	-0.41
GO:0016055	GO Biological Processes	Wnt signaling pathway	6	6.32	-2.41	-0.02
GO:0061564	GO Biological Processes	axon development	6	6.32	-2.3	0

## Sheet: Supp T3 (pseudob)
Gene	p_val	avg_log2FC Gatad2b Het vs WT	pct.1	pct.2	p_val_adj
Hist1h1e	0	0.687239	0.436	0.65	0
Fos	0	0.465436	0.183	0.372	0
AC149090.1	0	0.445795	0.389	0.624	0
Hnrnpa0	0	0.430446	0.875	0.95	0
H3f3b	0	0.374692	0.963	0.985	0
Cbx3	0	0.328348	0.851	0.935	0
Actb	0	0.325683	0.986	0.991	0
Slc24a5	0	0.316885	0.68	0.827	0
Chchd2	0	0.284021	0.892	0.947	0
Atp5k	0	-0.27749	0.838	0.878	0
Rps28	0	-0.353362	0.958	0.965	0
Rps29	0	-0.355832	0.982	0.98	0
Rpl38	0	-0.37854	0.972	0.97	0
Uba52	0	-0.436375	0.846	0.869	0
Gm10076	0	-0.467358	0.871	0.886	0
Ttr	0	-1.89154	0.163	0.001	0
Gatad2b	3.55E-320	-0.304726	0.666	0.638	7.76E-316
Jund	1.22363e-307	0.319914	0.803	0.9	2.67338e-303
Marcks	2.99843e-306	0.268522	0.903	0.957	6.55097e-302
Cdk2ap1	1.48451e-256	0.287152	0.426	0.57	3.24336e-252
Frmd4a	3.4538e-214	-0.310564	0.709	0.732	7.54587e-210
H2afv	6.67694e-210	0.255833	0.749	0.857	1.45878e-205
H1f0	5.77748e-197	0.264138	0.551	0.682	1.26226e-192
Mapt	1.36291e-195	-0.315266	0.87	0.855	2.97768e-191
Nfia	9.63809e-181	0.408712	0.548	0.646	2.10573e-176
Mdk	5.89335e-166	0.358436	0.448	0.569	1.28758e-161
Gria2	1.02797e-161	-0.360299	0.863	0.874	2.24591e-157
Ptprk	1.37844e-145	-0.323401	0.384	0.37	3.01163e-141
Itpr1	2.00972e-143	-0.263101	0.333	0.301	4.39083e-139
Hmgb2	1.07926e-140	0.336064	0.454	0.571	2.35798e-136
Ptprd	2.09126e-128	-0.300134	0.73	0.745	4.56899e-124
Grin2b	2.22081e-123	-0.342586	0.623	0.582	4.85204e-119
Gsdme	1.60058e-117	-0.276846	0.508	0.498	3.49694e-113
Arpp21	6.93169e-97	-0.371954	0.481	0.453	1.51443e-92
Mef2c	1.09832e-94	-0.408372	0.741	0.695	2.39961e-90
Malat1	2.16644e-93	-0.341601	0.998	0.995	4.73325e-89
Nrxn1	2.20596e-81	-0.286596	0.696	0.685	4.81958e-77
Ntrk2	1.59431e-76	-0.255217	0.488	0.483	3.48326e-72
Meg3	1.99895e-72	-0.263764	0.716	0.76	4.36731e-68
Lsamp	2.38796e-69	-0.279991	0.452	0.416	5.2172e-65
Ptn	1.73271e-65	-0.317292	0.72	0.697	3.78563e-61
Hist1h1b	6.59516e-37	0.375494	0.114	0.154	1.44091e-32
AC154782.1	2.60716e-32	-0.26804	0.14	0.134	5.69612e-28
Nrxn3	2.95911e-21	-0.261929	0.371	0.369	6.46506e-17

## Sheet: Supp T4 (pseudo KO)
Gene	FC Het vs. WT	FC KO vs. WT	FC Ratio
Ttr	-1.89154	-1.91628	1.01308
Malat1	-0.341601	-0.404099	1.18296
Meg3	-0.263764	-0.316036	1.19818
AC149090.1	0.445795	0.541916	1.21562
AC154782.1	-0.26804	-0.340635	1.27084
Gria2	-0.360299	-0.479812	1.3317
Nrxn3	-0.261929	-0.351758	1.34295
Marcks	0.268522	0.370091	1.37825
Hnrnpa0	0.430446	0.597463	1.38801
Actb	0.325683	0.464285	1.42558
Chchd2	0.284021	0.412362	1.45187
Fos	0.465436	0.67642	1.4533
Ptprk	-0.323401	-0.476475	1.47333
H2afv	0.255833	0.383328	1.49835
Hist1h1e	0.687239	1.03963	1.51277
Frmd4a	-0.310564	-0.484257	1.55928
Cbx3	0.328348	0.515436	1.56979
Ntrk2	-0.255217	-0.402896	1.57864
Slc24a5	0.316885	0.510842	1.61207
Gm10076	-0.467358	-0.756052	1.61771
Rps29	-0.355832	-0.58313	1.63878
Hist1h1b	0.375494	0.618306	1.64665
Nrxn1	-0.286596	-0.477527	1.6662
Uba52	-0.436375	-0.73123	1.67569
Rps28	-0.353362	-0.596648	1.68849
Atp5k	-0.27749	-0.468994	1.69013
Itpr1	-0.263101	-0.449221	1.70741
Gsdme	-0.276846	-0.475837	1.71878
Hmgb2	0.336064	0.580328	1.72684
H3f3b	0.374692	0.653897	1.74516
Arpp21	-0.371954	-0.654341	1.7592
Jund	0.319914	0.563299	1.76078
Lsamp	-0.279991	-0.511762	1.82778
Rpl38	-0.37854	-0.692401	1.82913
Hba-a2	-1.2113	-2.26366	1.86879
Hba-a1	-1.29756	-2.4287	1.87174
Mef2c	-0.408372	-0.769458	1.88421
Mdk	0.358436	0.676478	1.88731
Ptn	-0.317292	-0.601941	1.89712
Ptprd	-0.300134	-0.574563	1.91436
Hbb-bs	-1.27933	-2.49357	1.94912
Cdk2ap1	0.287152	0.562567	1.95912
Mapt	-0.315266	-0.624801	1.98182
Hbb-bt	-1.15132	-2.30539	2.00239
Nfia	0.408712	0.829145	2.02868
H1f0	0.264138	0.536008	2.02927
Gatad2b	-0.304726	-0.620903	2.03758
Grin2b	-0.342586	-0.714436	2.08542

## Sheet: Supp T5 (DEG by cluster)
Gene	analysis	p_val	avg_log2FC	pct.1	pct.2	p_val_adj	cluster	chromosome_name	start_position	end_position
Ptprk	het vs wt	2.17872e-53	-0.49488	0.703	0.798	4.76007e-49	0	10	27950816	28473393
Rps28	het vs wt	5.86419e-08	-0.454597	0.997	0.999	0.00128121	0	17	34038001	34043536
Rps29	het vs wt	1.77685e-23	-0.425914	0.999	0.999	3.88205e-19	0	12	69204496	69205960
Zbtb20	het vs wt	2.81117e-20	-0.380509	0.344	0.471	6.14184e-16	0	16	42696244	43462965
Gatad2b	het vs wt	2.05558e-55	-0.348401	0.808	0.885	4.49103e-51	0	3	90200485	90270714
Ptn	het vs wt	5.28379e-16	-0.336735	0.993	0.995	1.1544e-11	0	6	36691864	36787155
Itpr1	het vs wt	8.30222e-26	-0.318756	0.838	0.888	1.81387e-21	0	6	108190057	108528070
Frmd4a	het vs wt	2.35543e-22	-0.315936	0.984	0.992	5.14613e-18	0	2	4022528	4618854
Mef2c	het vs wt	1.15944e-11	-0.315238	0.991	0.99	2.53313e-07	0	13	83652153	83815199
Lmo4	het vs wt	1.69484e-50	-0.30999	0.843	0.845	3.70288e-46	0	3	143894291	143910981
Arpp21	het vs wt	2.20726e-15	-0.300071	0.895	0.92	4.82243e-11	0	9	111894159	112065006
Atp5k	het vs wt	4.22552e-12	-0.290804	0.982	0.98	9.23192e-08	0	5	108581110	108582314
Cntn2	het vs wt	1.76935e-14	-0.274653	0.902	0.917	3.86568e-10	0	1	132437165	132470994
Cpe	het vs wt	3.97575e-33	-0.26523	0.694	0.814	8.68623e-29	0	8	65045576	65146088
Grin2b	het vs wt	6.96558e-07	-0.259567	0.893	0.928	0.0152184	0	6	135690231	136150509
Opcml	het vs wt	6.44141e-10	-0.256761	0.753	0.784	1.40732e-05	0	9	27702071	28836706
Kif26b	het vs wt	4.62028e-24	-0.254845	0.406	0.519	1.00944e-19	0	1	178356690	178766765
CT025619.1	het vs wt	3.08622e-18	-0.254704	0.843	0.876	6.74278e-14	0
Ifitm2	het vs wt	6.29101e-10	0.257467	0.475	0.345	1.37446e-05	0	7	140534750	140535900
Tmsb4x	het vs wt	2.93235e-22	0.261629	1	1	6.40661e-18	0	X	165990089	165992311
Robo1	het vs wt	8.01578e-40	0.274186	0.865	0.735	1.75129e-35	0	16	72105194	72842983
Sox5	het vs wt	7.86203e-79	0.280035	0.744	0.607	1.7177e-74	0	6	143774151	144727703
Nfib	het vs wt	1.16231e-59	0.293987	0.992	0.981	2.53942e-55	0	4	82208410	82623987
Oma1	het vs wt	8.58128e-62	0.293999	0.552	0.337	1.87484e-57	0	4	103171009	103229065
Actb	het vs wt	1.64202e-06	0.300394	1	1	0.0358749	0	5	142888870	142892509
H3f3b	het vs wt	2.81543e-40	0.307382	1	1	6.15116e-36	0	11	115912738	115918788
Nrip1	het vs wt	1.78658e-33	0.33143	0.823	0.744	3.90331e-29	0	16	76084288	76170715
Hist1h1e	het vs wt	6.96597e-10	0.370662	0.712	0.519	1.52192e-05	0
Hnrnpa0	het vs wt	4.55904e-21	0.371567	0.999	0.995	9.96059e-17	0	13	58273693	58276370
Gm17750	het vs wt	5.43244e-34	0.409581	0.934	0.849	1.18688e-29	0	13	84173416	84212922
Nrxn1	het vs wt	9.29494e-09	-0.415948	0.506	0.619	0.000203076	1	17	90341059	91400499
Malat1	het vs wt	2.71361e-12	-0.403349	0.996	1	5.92868e-08	1	19	5845717	5852704
Ttr	het vs wt	2.25202e-46	-0.369377	0	0.141	4.9202e-42	1	18	20798337	20807378
Chl1	het vs wt	2.01555e-09	-0.323894	0.731	0.794	4.40358e-05	1	6	103487547	103727172
Neurod6	het vs wt	1.72581e-07	-0.316871	0.229	0.35	0.00377056	1	6	55654807	55658248
Celf4	het vs wt	1.78146e-10	-0.312308	0.949	0.961	3.89212e-06	1	18	25610689	25887214
Mef2c	het vs wt	5.64511e-08	-0.311138	0.916	0.937	0.00123334	1	13	83652153	83815199
Gsdme	het vs wt	2.40999e-13	-0.293987	0.509	0.573	5.26534e-09	1	6	50165868	50240842
Gria1	het vs wt	4.67467e-11	-0.287512	0.757	0.815	1.02132e-06	1	11	56902213	57221070
Gatad2b	het vs wt	3.25114e-14	-0.277466	0.498	0.587	7.10309e-10	1	3	90200485	90270714
Dlgap1	het vs wt	3.74694e-07	-0.274945	0.814	0.862	0.00818631	1	17	70276068	71128408
Ahi1	het vs wt	1.66368e-13	-0.267979	0.674	0.735	3.6348e-09	1	10	20828446	20956328
Ckb	het vs wt	1.04478e-06	0.258855	0.865	0.777	0.0228264	1	12	111635795	111638772
Cdkn1c	het vs wt	8.77288e-08	0.259738	0.548	0.481	0.0019167	1	7	143012076	143014787
H3f3a	het vs wt	1.15071e-12	0.323519	0.997	0.994	2.51407e-08	1	1	180628397	180641508
H3f3b	het vs wt	1.51327e-15	0.380928	0.999	0.998	3.30619e-11	1	11	115912738	115918788
Actb	het vs wt	6.24729e-08	0.384949	0.999	0.998	0.00136491	1	5	142888870	142892509
Nts	het vs wt	9.3517e-19	-1.11112	0.054	0.137	2.04316e-14	2	10	102317617	102326347
Rps29	het vs wt	2.33189e-08	-0.396536	0.999	0.998	0.00050947	2	12	69204496	69205960
Atp5k	het vs wt	1.77569e-19	-0.330901	0.959	0.942	3.87953e-15	2	5	108581110	108582314
Gatad2b	het vs wt	1.47822e-31	-0.330735	0.744	0.808	3.22961e-27	2	3	90200485	90270714
Ntm	het vs wt	1.80397e-10	-0.313006	0.561	0.595	3.94132e-06	2	9	28906046	29874437
Syt4	het vs wt	9.76701e-07	-0.30109	0.553	0.578	0.021339	2	18	31570861	31580459
Pcsk2	het vs wt	2.27171e-18	-0.280493	0.348	0.432	4.96324e-14	2	2	143388076	143658205
Etv1	het vs wt	4.54608e-14	-0.278258	0.185	0.272	9.93228e-10	2	12	38829379	38920483
Scd2	het vs wt	5.03848e-10	-0.277758	0.908	0.923	1.10081e-05	2	19	44282113	44295303
Lmo4	het vs wt	1.14503e-14	-0.275001	0.717	0.726	2.50167e-10	2	3	143894291	143910981
Ntrk2	het vs wt	3.44246e-11	-0.271722	0.803	0.806	7.52109e-07	2	13	58954383	59281784
Grin2b	het vs wt	1.29618e-06	-0.268624	0.984	0.974	0.0283189	2	6	135690231	136150509
Nrp1	het vs wt	1.00636e-07	-0.265437	0.395	0.438	0.00219869	2	8	129085085	129229844
Meg3	het vs wt	9.2275e-08	-0.26359	0.958	0.911	0.00201602	2	12	109506879	109538165
Ttr	het vs wt	3.27716e-69	-0.261388	0	0.187	7.15993e-65	2	18	20798337	20807378
Sparcl1	het vs wt	4.87661e-14	-0.256502	0.718	0.711	1.06544e-09	2	5	104226977	104261599
Pcdh17	het vs wt	5.66058e-09	-0.256313	0.304	0.36	0.000123672	2	14	84681003	84776442
Dpy19l1	het vs wt	4.49675e-28	0.259247	0.739	0.595	9.8245e-24	2	9	24323072	24414436
Jund	het vs wt	9.60522e-17	0.295308	0.948	0.878	2.09855e-12	2	8	71151599	71153265
Jun	het vs wt	5.33535e-14	0.30178	0.524	0.352	1.16567e-09	2	4	94937271	94940459
H3f3b	het vs wt	5.19676e-31	0.327473	0.998	0.992	1.13539e-26	2	11	115912738	115918788
Hnrnpa0	het vs wt	5.06188e-09	0.367669	0.994	0.967	0.000110592	2	13	58273693	58276370
Nfia	het vs wt	1.41106e-16	0.446364	0.946	0.878	3.08289e-12	2	4	97660971	98007111
Gria2	het vs wt	2.70896e-14	-0.506237	0.997	0.998	5.91855e-10	3	3	80588757	80710142
Rps29	het vs wt	6.55206e-12	-0.366956	0.999	1	1.43149e-07	3	12	69204496	69205960
Mapt	het vs wt	7.36672e-23	-0.364213	0.898	0.944	1.60948e-18	3	11	104122216	104222916
Rsrp1	het vs wt	5.0561e-12	-0.363337	0.949	0.975	1.10466e-07	3	4	134650903	134654982
Gatad2b	het vs wt	1.23771e-21	-0.361215	0.721	0.837	2.70416e-17	3	3	90200485	90270714
CT025619.1	het vs wt	2.14989e-20	-0.345805	0.866	0.92	4.69708e-16	3
Pou3f2	het vs wt	1.03158e-09	-0.343816	0.951	0.966	2.25379e-05	3	4	22482780	22488366
Rbfox1	het vs wt	3.56375e-19	-0.327892	0.746	0.816	7.78609e-15	3	16	5703219	7229390
Shtn1	het vs wt	1.74256e-10	-0.319063	0.773	0.842	3.80714e-06	3	19	58961788	59064532
Ptn	het vs wt	4.7766e-13	-0.317078	0.942	0.953	1.04359e-08	3	6	36691864	36787155
Lsamp	het vs wt	7.70865e-13	-0.311291	0.643	0.712	1.68418e-08	3	16	39804723	42002042
Arpp21	het vs wt	1.69038e-17	-0.289763	0.424	0.532	3.69315e-13	3	9	111894159	112065006
Jph4	het vs wt	9.1036e-07	-0.283776	0.866	0.892	0.0198895	3	14	55344283	55354392
Hist1h2ap	het vs wt	3.80172e-07	-0.280674	0.536	0.609	0.00830599	3
Ttr	het vs wt	1.41936e-52	-0.279624	0	0.182	3.10102e-48	3	18	20798337	20807378
Fam171b	het vs wt	1.82327e-12	-0.277407	0.715	0.792	3.98349e-08	3	2	83642980	83713830
Tsc22d1	het vs wt	1.27397e-06	-0.268881	0.996	0.999	0.0278338	3	14	76652401	76745205
Hivep3	het vs wt	1.67621e-10	-0.263208	0.522	0.626	3.66218e-06	3	4	119590981	119995242
D430041D05Rik	het vs wt	2.70034e-19	-0.256505	0.431	0.53	5.89971e-15	3	2	103973418	104241358
Itpr1	het vs wt	1.29104e-11	-0.254931	0.412	0.498	2.82066e-07	3	6	108190057	108528070
Chchd2	het vs wt	5.6754e-08	0.280615	0.999	0.995	0.00123996	3	5	129909997	129916311
Rprm	het vs wt	2.08752e-07	0.297099	0.362	0.253	0.00456081	3	2	53974105	53975564
Fabp7	het vs wt	6.77282e-07	0.308963	0.734	0.628	0.0147973	3	10	57660977	57664546
Vim	het vs wt	9.97421e-16	0.34028	0.427	0.274	2.17916e-11	3	2	13578738	13587637
Bcl11b	het vs wt	3.65094e-23	0.344243	0.764	0.581	7.97657e-19	3	12	107876662	107969861
AC149090.1	het vs wt	3.50949e-08	0.370666	0.63	0.389	0.000766753	3
Nfia	het vs wt	2.95501e-20	0.523854	0.929	0.849	6.45611e-16	3	4	97660971	98007111
Rps28	het vs wt	9.85515e-07	-0.449618	0.994	0.997	0.0215315	4	17	34038001	34043536
Rps29	het vs wt	8.88768e-14	-0.438916	0.999	0.999	1.94178e-09	4	12	69204496	69205960
Gatad2b	het vs wt	3.03221e-18	-0.322656	0.662	0.76	6.62478e-14	4	3	90200485	90270714
Gria2	het vs wt	5.97178e-09	-0.322487	0.993	0.988	0.000130472	4	3	80588757	80710142
Frmd4a	het vs wt	1.39671e-12	-0.291506	0.895	0.928	3.05153e-08	4	2	4022528	4618854
Eif1b	het vs wt	2.23551e-11	-0.289663	0.988	0.982	4.88413e-07	4	9	120321298	120324396
Thsd7a	het vs wt	2.46258e-10	-0.271337	0.427	0.493	5.38025e-06	4	6	12311609	12749409
Nudcd3	het vs wt	5.22771e-11	-0.269526	0.794	0.839	1.14215e-06	4	11	6055691	6150415
Ttr	het vs wt	1.64135e-41	-0.258805	0.001	0.157	3.58603e-37	4	18	20798337	20807378
Nr2f2	het vs wt	5.31495e-08	0.291477	0.718	0.638	0.00116121	4	7	70001692	70016483
Chchd2	het vs wt	7.83013e-07	0.30749	0.994	0.983	0.0171073	4	5	129909997	129916311
Nfia	het vs wt	1.36105e-10	0.371751	0.577	0.473	2.97362e-06	4	4	97660971	98007111
Nefm	het vs wt	2.84174e-08	0.416308	0.442	0.355	0.000620864	4	14	68320039	68362295
AC149090.1	het vs wt	6.2084e-08	0.487594	0.702	0.435	0.00135641	4
Ttr	het vs wt	8.7837e-27	-4.60025	0.001	0.14	1.91906e-22	5	18	20798337	20807378
Mapt	het vs wt	5.38829e-07	-0.690431	0.431	0.541	0.0117723	5	11	104122216	104222916
Mef2c	het vs wt	1.3589e-06	-0.645404	0.274	0.357	0.0296892	5	13	83652153	83815199
Tubb2a	het vs wt	5.39847e-07	-0.47305	0.435	0.478	0.0117946	5	13	34258257	34261990
Ccnd2	het vs wt	4.43285e-07	-0.318994	0.353	0.257	0.00968489	5	6	127102125	127129156
Tmsb10	het vs wt	4.03649e-07	-0.296383	0.957	0.985	0.00881891	5	6	72934330	72935731
Tuba1a	het vs wt	5.08748e-15	-0.280169	0.969	0.993	1.11151e-10	5	15	98847718	98851584
Mir9-3hg	het vs wt	2.02686e-06	0.251845	0.139	0.088	0.0442828	5	7	79148856	79184151
Ezh2	het vs wt	1.8422e-07	0.344058	0.385	0.235	0.00402484	5	6	47507073	47572275
Ccar1	het vs wt	2.83658e-07	0.352605	0.252	0.176	0.00619736	5	10	62579707	62628065
Golga4	het vs wt	7.6592e-07	0.376668	0.138	0.081	0.0167338	5	9	118335335	118411587
Phip	het vs wt	1.77656e-08	0.455039	0.322	0.209	0.000388144	5	9	82748212	82857569
Meis2	het vs wt	1.67927e-10	0.476415	0.575	0.449	3.66886e-06	5	2	115693545	115896320
Mki67	het vs wt	1.05633e-07	0.556808	0.144	0.073	0.00230786	5	7	135291513	135318090
Pax6	het vs wt	2.39354e-09	0.595929	0.141	0.065	5.22941e-05	5	2	105499245	105527709
Hmgn2	het vs wt	6.53505e-07	0.648072	0.538	0.389	0.0142778	5	4	133692049	133695961
Prc1	het vs wt	5.70027e-09	0.659788	0.144	0.07	0.000124539	5	7	79944198	79966007
Top2a	het vs wt	3.14787e-07	0.691214	0.213	0.119	0.00687748	5	11	98883769	98915015
Mef2c	het vs wt	5.79622e-10	-0.525025	0.514	0.665	1.26636e-05	6	13	83652153	83815199
Mapt	het vs wt	1.83397e-06	-0.480377	0.797	0.847	0.0400685	6	11	104122216	104222916
Ttr	het vs wt	1.41737e-14	-0.437679	0.001	0.123	3.09666e-10	6	18	20798337	20807378
Pcsk1n	het vs wt	7.30789e-07	-0.263399	0.44	0.514	0.0159663	6	X	7786061	7790649
Tpt1	het vs wt	1.24825e-10	0.299249	0.987	0.99	2.72718e-06	6	14	76082533	76085965
Zfhx4	het vs wt	1.98735e-06	0.325643	0.623	0.477	0.0434196	6	3	5283586	5480917
Ezr	het vs wt	1.01358e-07	0.402833	0.281	0.178	0.00221446	6	17	7005440	7050183
Adarb2	het vs wt	1.98739e-06	-0.564821	0.848	0.867	0.0434206	7	13	8252902	8818783
Malat1	het vs wt	1.82093e-08	-0.520588	0.995	1	0.000397838	7	19	5845717	5852704
Ttr	het vs wt	3.21373e-17	-0.436383	0	0.123	7.02136e-13	7	18	20798337	20807378
Gm3764	het vs wt	1.79701e-08	-0.419918	0.824	0.83	0.000392611	7	3	88113837	88137268
Dlgap1	het vs wt	2.50246e-07	-0.414722	0.255	0.341	0.00546737	7	17	70276068	71128408
Uba52	het vs wt	8.83703e-08	-0.401063	0.789	0.782	0.00193071	7	8	70960913	70963451
Nbea	het vs wt	1.10609e-10	-0.331531	0.849	0.805	2.41659e-06	7	3	55532616	56091122
Myt1l	het vs wt	8.05604e-07	-0.330255	0.877	0.886	0.0176008	7	12	29578383	29973212
Git2	het vs wt	6.11485e-07	-0.278322	0.35	0.338	0.0133597	7	5	114865468	114913578
Pafah1b3	het vs wt	5.50322e-09	0.257228	0.905	0.786	0.000120234	7	7	24994474	24997411
H1fx	het vs wt	9.14241e-07	0.257636	0.785	0.651	0.0199743	7
Ftl1	het vs wt	4.10089e-12	0.266874	0.986	0.964	8.95963e-08	7	7	45107368	45109308
Selenow	het vs wt	1.21636e-06	0.269215	0.964	0.873	0.0265751	7	7	15651133	15656327
Tpt1	het vs wt	2.59796e-07	0.270058	0.995	0.979	0.00567603	7	14	76082533	76085965
Nnat	het vs wt	3.08935e-08	0.272901	0.993	0.961	0.00067496	7	2	157401998	157404442
Atp5j	het vs wt	9.76493e-10	0.277717	0.906	0.787	2.13344e-05	7	16	84624754	84632513
Eef1b2	het vs wt	3.74901e-07	0.297053	0.915	0.821	0.00819083	7	1	63215984	63219645
Hist3h2ba	het vs wt	9.86322e-07	0.319965	0.88	0.743	0.0215492	7
H3f3b	het vs wt	2.4022e-08	0.430473	0.999	0.975	0.000524832	7	11	115912738	115918788
Ptprz1	het vs wt	2.81123e-07	-0.59684	0.909	0.888	0.00614197	8	6	22875501	23052915
Cspg5	het vs wt	4.68088e-08	-0.575185	0.441	0.5	0.00102268	8	9	110072851	110091644
Luzp2	het vs wt	6.55338e-07	-0.476065	0.196	0.303	0.0143178	8	7	54485246	54918633
Serpine2	het vs wt	1.62542e-06	-0.453904	0.121	0.178	0.0355123	8	1	79771914	79838897
Bcan	het vs wt	1.23302e-08	-0.377685	0.179	0.274	0.000269391	8	3	87894838	87907537
Olig1	het vs wt	5.53636e-10	-0.376262	0.104	0.202	1.20958e-05	8	16	91066660	91068821
Gm3764	het vs wt	1.54169e-06	-0.330604	0.721	0.77	0.0336827	8	3	88113837	88137268
Atp5k	het vs wt	1.99521e-07	-0.309067	0.972	0.969	0.00435913	8	5	108581110	108582314
Fam181b	het vs wt	6.81519e-07	-0.306239	0.424	0.479	0.0148898	8	7	92729073	92731074
Tubb2a	het vs wt	1.12854e-09	-0.305743	0.7	0.782	2.46564e-05	8	13	34258257	34261990
Rlbp1	het vs wt	4.51114e-07	-0.30373	0.364	0.436	0.00985595	8	7	79024618	79036796
Xylt1	het vs wt	5.68776e-09	-0.298517	0.168	0.262	0.000124266	8	7	116980214	117272803
Rtn1	het vs wt	4.37998e-10	-0.268593	0.961	0.968	9.56937e-06	8	12	72258526	72455828
Lrp1	het vs wt	1.66097e-06	-0.266323	0.447	0.525	0.0362888	8	10	127374030	127457017
Ttr	het vs wt	8.43012e-29	-0.26631	0.005	0.176	1.84181e-24	8	18	20798337	20807378
Olig2	het vs wt	3.9475e-08	-0.266044	0.307	0.341	0.000862449	8	16	91022345	91025565
Gatad2b	het vs wt	4.50546e-09	-0.257931	0.747	0.803	9.84353e-05	8	3	90200485	90270714
Insm1	het vs wt	4.80891e-07	0.278475	0.754	0.633	0.0105065	8	2	146063841	146066940
Mdk	het vs wt	4.03815e-19	0.459325	0.971	0.901	8.82255e-15	8	2	91760150	91762642
Ttr	het vs wt	1.73925e-17	-0.396557	0	0.126	3.7999e-13	9	18	20798337	20807378
Actg1	het vs wt	1.70573e-08	0.282155	0.986	0.957	0.000372667	9	11	120236516	120239368
H1f0	het vs wt	5.91363e-08	0.381511	0.628	0.429	0.00129201	9	15	78912650	78914704
H3f3b	het vs wt	6.15436e-08	0.48559	0.985	0.969	0.0013446	9	11	115912738	115918788
Negr1	het vs wt	1.00804e-07	-0.393269	0.61	0.703	0.00220237	10	3	156267431	157022082
Rps29	het vs wt	6.06865e-10	-0.389403	0.997	1	1.32588e-05	10	12	69204496	69205960
Gm17750	het vs wt	4.32499e-09	-0.33474	0.705	0.779	9.44923e-05	10	13	84173416	84212922
Pou3f2	het vs wt	9.25288e-09	-0.283493	0.961	0.951	0.000202157	10	4	22482780	22488366
Igfbp2	het vs wt	5.99919e-12	0.326282	0.787	0.676	1.3107e-07	10	1	72863662	72891633
Ckb	het vs wt	1.14806e-06	0.396622	0.934	0.903	0.0250829	10	12	111635795	111638772
Rps28	het vs wt	1.12994e-12	-0.468244	0.999	0.999	2.4687e-08	11	17	34038001	34043536
Rpl38	het vs wt	6.56304e-08	-0.421941	0.999	1	0.00143389	11	11	114559350	114563157
Rps29	het vs wt	5.11528e-14	-0.418935	0.999	1	1.11759e-09	11	12	69204496	69205960
Pantr1	het vs wt	4.70736e-11	-0.402072	0.786	0.815	1.02846e-06	11	1	42629754	42734584
Gatad2b	het vs wt	4.1118e-14	-0.339761	0.834	0.909	8.98345e-10	11	3	90200485	90270714
Plxna4	het vs wt	1.38312e-09	-0.323789	0.418	0.54	3.02185e-05	11	6	32121203	32565127
Tsc22d1	het vs wt	9.20257e-08	-0.297364	0.994	0.988	0.00201058	11	14	76652401	76745205
Frmd4a	het vs wt	1.15627e-07	-0.285025	0.984	0.979	0.00252623	11	2	4022528	4618854
Rsrp1	het vs wt	2.79521e-07	-0.279678	0.985	0.981	0.00610697	11	4	134650903	134654982
Ckb	het vs wt	5.74471e-12	0.256382	0.995	0.982	1.25511e-07	11	12	111635795	111638772
Edil3	het vs wt	5.25289e-12	0.290436	0.95	0.853	1.14765e-07	11	13	88969591	89471342
Bcl11b	het vs wt	8.88858e-07	0.312045	0.892	0.832	0.0194198	11	12	107876662	107969861
Vim	het vs wt	6.87087e-11	0.344011	0.779	0.652	1.50115e-06	11	2	13578738	13587637
Ifitm2	het vs wt	2.27634e-08	0.439461	0.785	0.609	0.000497334	11	7	140534750	140535900
Sox5	het vs wt	7.23661e-15	0.455543	0.707	0.561	1.58105e-10	11	6	143774151	144727703
Ttr	het vs wt	1.8863e-14	-0.311537	0	0.126	4.12119e-10	12	18	20798337	20807378
Mau2	het vs wt	1.21375e-07	-0.310269	0.467	0.495	0.00265179	12	8	70468773	70495384
Gatad2b	het vs wt	4.22469e-08	-0.305986	0.575	0.627	0.000923011	12	3	90200485	90270714
Cald1	het vs wt	2.91128e-08	-0.289019	0.567	0.6	0.000636056	12	6	34575435	34752408
Tim+G169:G243m13	het vs wt	6.24879e-08	0.250098	0.807	0.639	0.00136524	12	10	80735284	80736803
Hmgn1	het vs wt	1.36818e-06	0.25242	0.972	0.902	0.0298921	12	16	95921818	95928929
Rps10	het vs wt	9.44704e-07	0.258193	0.994	0.962	0.0206399	12	17	27849392	27855643
Ndufab1	het vs wt	4.27219e-07	0.260602	0.822	0.672	0.00933388	12	7	121684626	121701109
Mif	het vs wt	1.22532e-06	0.277468	0.896	0.802	0.0267708	12	10	75695187	75696074
Eef1b2	het vs wt	2.39462e-08	0.283685	0.95	0.881	0.000523177	12	1	63215984	63219645
Tpt1	het vs wt	1.04955e-07	0.31693	1	0.997	0.00229307	12	14	76082533	76085965
Hmgn2	het vs wt	1.61279e-07	0.3412	0.928	0.818	0.00352362	12	4	133692049	133695961
Zic1	het vs wt	6.329e-11	0.409105	0.192	0.11	1.38276e-06	12	9	91240111	91247863
Mdk	het vs wt	4.95587e-07	0.529554	0.519	0.355	0.0108276	12	2	91760150	91762642
Ttr	het vs wt	1.94204e-17	-1.38441	0	0.136	4.24296e-13	13	18	20798337	20807378
Rps29	het vs wt	1.11084e-14	-0.69199	0.688	0.88	2.42697e-10	13	12	69204496	69205960
Rps28	het vs wt	2.56174e-08	-0.634266	0.541	0.757	0.000559689	13	17	34038001	34043536
Rpl38	het vs wt	1.55347e-08	-0.58481	0.569	0.815	0.000339401	13	11	114559350	114563157
Cd24a	het vs wt	1.25757e-06	-0.574799	0.187	0.346	0.0274755	13	10	43454280	43460261
Rps21	het vs wt	4.12699e-08	-0.527379	0.527	0.736	0.000901665	13	2	179899170	179900238
Rpl6	het vs wt	2.24476e-06	-0.520848	0.532	0.703	0.0490436	13	5	121342544	121347304
Rpl37	het vs wt	1.48946e-07	-0.520617	0.614	0.781	0.00325417	13	15	5146127	5148622
Tmsb10	het vs wt	3.6754e-13	-0.494197	0.871	0.966	8.03002e-09	13	6	72934330	72935731
Rpl39	het vs wt	1.40335e-06	-0.49301	0.499	0.671	0.0306603	13	X	36346173	36349055
Snrpd1	het vs wt	1.60612e-07	-0.4548	0.109	0.217	0.00350904	13	18	10617775	10642079
Eef1a1	het vs wt	9.62078e-11	-0.447889	0.796	0.92	2.10195e-06	13	9	78385731	78396433
Rps10	het vs wt	3.4768e-08	-0.428611	0.473	0.669	0.000759611	13	17	27849392	27855643
Rpl23	het vs wt	9.26122e-09	-0.417737	0.627	0.772	0.000202339	13	11	97668353	97673263
Rps16	het vs wt	3.50971e-11	-0.414134	0.463	0.616	7.66801e-07	13	7	28050077	28052580
Rpl30	het vs wt	1.23923e-07	-0.406113	0.524	0.677	0.00270748	13	15	34440651	34443786
Rpl7	het vs wt	8.48996e-07	-0.405087	0.441	0.601	0.0185489	13	1	16171519	16174886
Fau	het vs wt	3.18531e-07	-0.402421	0.529	0.69	0.00695927	13	19	6107874	6109554
Tubb2b	het vs wt	1.11727e-09	-0.390302	0.751	0.877	2.44101e-05	13	13	34310731	34314449
Rps27a	het vs wt	1.82993e-08	-0.379044	0.579	0.741	0.000399804	13	11	29495846	29498109
Rpsa	het vs wt	8.06859e-10	-0.376811	0.58	0.759	1.76283e-05	13	9	119956755	119961435
Stmn1	het vs wt	1.13323e-14	-0.354786	0.854	0.959	2.47589e-10	13	4	134195631	134201154
Rpl34	het vs wt	5.34154e-08	-0.351973	0.509	0.683	0.00116702	13	3	130520480	130524047
Rpl21	het vs wt	3.17594e-09	-0.349435	0.516	0.677	6.93878e-05	13	5	146769700	146773842
Stmn3	het vs wt	1.03481e-07	-0.344073	0.313	0.43	0.00226084	13	2	180948252	180956293
Rps7	het vs wt	6.19318e-09	-0.313025	0.584	0.73	0.000135309	13	12	28680853	28685952
Rpl24	het vs wt	6.76012e-07	-0.308833	0.463	0.625	0.0147695	13	16	55786638	55791798
Rpl32	het vs wt	1.31316e-08	-0.308058	0.567	0.724	0.000286899	13	6	115782466	115785708
Rps14	het vs wt	1.52024e-06	-0.307264	0.546	0.693	0.0332141	13	18	60880170	60911618
Tuba1a	het vs wt	1.87802e-20	-0.300801	0.909	0.97	4.10309e-16	13	15	98847718	98851584
Rpl13	het vs wt	3.9703e-09	-0.296273	0.692	0.81	8.6743e-05	13	8	123829089	123831983
Rps5	het vs wt	1.23883e-07	-0.289252	0.517	0.673	0.0027066	13	7	12656217	12660613
Rps8	het vs wt	6.61034e-08	-0.26252	0.718	0.831	0.00144423	13	4	117011024	117013440
Tuba1a	het vs wt	1.78779e-07	-0.394834	0.93	0.969	0.00390596	15	15	98847718	98851584
Tmsb4x	het vs wt	3.18527e-07	-0.338462	0.965	0.978	0.00695917	15	X	165990089	165992311
Srrm2	het vs wt	1.4178e-06	0.337364	0.733	0.598	0.0309761	15	17	24009506	24043715
Malat1	het vs wt	3.59887e-07	0.466805	1	1	0.00786282	15	19	5845717	5852704
Gatad2b	het vs wt	1.22834e-06	-0.310512	0.817	0.885	0.0268368	16	3	90200485	90270714

## Sheet: Supp T6 (DEG shared)
Gene	p_val	avg_log2FC	pct.1	pct.2	p_val_adj	cluster	analysis	chromosome_name	start_position	end_position	Number of clusters
Ttr	2.25202e-46	-0.369377	0	0.141	4.9202e-42	1	het vs wt	18	20798337	20807378	11
Ttr	1.8863e-14	-0.311537	0	0.126	4.12119e-10	12	het vs wt	18	20798337	20807378	11
Ttr	1.94204e-17	-1.38441	0	0.136	4.24296e-13	13	het vs wt	18	20798337	20807378	11
Ttr	3.27716e-69	-0.261388	0	0.187	7.15993e-65	2	het vs wt	18	20798337	20807378	11
Ttr	1.41936e-52	-0.279624	0	0.182	3.10102e-48	3	het vs wt	18	20798337	20807378	11
Ttr	1.64135e-41	-0.258805	0.001	0.157	3.58603e-37	4	het vs wt	18	20798337	20807378	11
Ttr	8.7837e-27	-4.60025	0.001	0.14	1.91906e-22	5	het vs wt	18	20798337	20807378	11
Ttr	1.41737e-14	-0.437679	0.001	0.123	3.09666e-10	6	het vs wt	18	20798337	20807378	11
Ttr	3.21373e-17	-0.436383	0	0.123	7.02136e-13	7	het vs wt	18	20798337	20807378	11
Ttr	8.43012e-29	-0.26631	0.005	0.176	1.84181e-24	8	het vs wt	18	20798337	20807378	11
Ttr	1.73925e-17	-0.396557	0	0.126	3.7999e-13	9	het vs wt	18	20798337	20807378	11
Gatad2b	2.05558e-55	-0.348401	0.808	0.885	4.49103e-51	0	het vs wt	3	90200485	90270714	9
Gatad2b	3.25114e-14	-0.277466	0.498	0.587	7.10309e-10	1	het vs wt	3	90200485	90270714	9
Gatad2b	4.1118e-14	-0.339761	0.834	0.909	8.98345e-10	11	het vs wt	3	90200485	90270714	9
Gatad2b	4.22469e-08	-0.305986	0.575	0.627	0.000923011	12	het vs wt	3	90200485	90270714	9
Gatad2b	1.22834e-06	-0.310512	0.817	0.885	0.0268368	16	het vs wt	3	90200485	90270714	9
Gatad2b	1.47822e-31	-0.330735	0.744	0.808	3.22961e-27	2	het vs wt	3	90200485	90270714	9
Gatad2b	1.23771e-21	-0.361215	0.721	0.837	2.70416e-17	3	het vs wt	3	90200485	90270714	9
Gatad2b	3.03221e-18	-0.322656	0.662	0.76	6.62478e-14	4	het vs wt	3	90200485	90270714	9
Gatad2b	4.50546e-09	-0.257931	0.747	0.803	9.84353e-05	8	het vs wt	3	90200485	90270714	9
Rps29	1.77685e-23	-0.425914	0.999	0.999	3.88205e-19	0	het vs wt	12	69204496	69205960	7
Rps29	6.06865e-10	-0.389403	0.997	1	1.32588e-05	10	het vs wt	12	69204496	69205960	7
Rps29	5.11528e-14	-0.418935	0.999	1	1.11759e-09	11	het vs wt	12	69204496	69205960	7
Rps29	1.11084e-14	-0.69199	0.688	0.88	2.42697e-10	13	het vs wt	12	69204496	69205960	7
Rps29	2.33189e-08	-0.396536	0.999	0.998	0.00050947	2	het vs wt	12	69204496	69205960	7
Rps29	6.55206e-12	-0.366956	0.999	1	1.43149e-07	3	het vs wt	12	69204496	69205960	7
Rps29	8.88768e-14	-0.438916	0.999	0.999	1.94178e-09	4	het vs wt	12	69204496	69205960	7
H3f3b	2.81543e-40	0.307382	1	1	6.15116e-36	0	het vs wt	11	115912738	115918788	5
H3f3b	1.51327e-15	0.380928	0.999	0.998	3.30619e-11	1	het vs wt	11	115912738	115918788	5
H3f3b	5.19676e-31	0.327473	0.998	0.992	1.13539e-26	2	het vs wt	11	115912738	115918788	5
H3f3b	2.4022e-08	0.430473	0.999	0.975	0.000524832	7	het vs wt	11	115912738	115918788	5
H3f3b	6.15436e-08	0.48559	0.985	0.969	0.0013446	9	het vs wt	11	115912738	115918788	5
Mef2c	1.15944e-11	-0.315238	0.991	0.99	2.53313e-07	0	het vs wt	13	83652153	83815199	4
Mef2c	5.64511e-08	-0.311138	0.916	0.937	0.00123334	1	het vs wt	13	83652153	83815199	4
Mef2c	1.3589e-06	-0.645404	0.274	0.357	0.0296892	5	het vs wt	13	83652153	83815199	4
Mef2c	5.79622e-10	-0.525025	0.514	0.665	1.26636e-05	6	het vs wt	13	83652153	83815199	4
Rps28	5.86419e-08	-0.454597	0.997	0.999	0.00128121	0	het vs wt	17	34038001	34043536	4
Rps28	1.12994e-12	-0.468244	0.999	0.999	2.4687e-08	11	het vs wt	17	34038001	34043536	4
Rps28	2.56174e-08	-0.634266	0.541	0.757	0.000559689	13	het vs wt	17	34038001	34043536	4
Rps28	9.85515e-07	-0.449618	0.994	0.997	0.0215315	4	het vs wt	17	34038001	34043536	4
Atp5k	4.22552e-12	-0.290804	0.982	0.98	9.23192e-08	0	het vs wt	5	108581110	108582314	3
Atp5k	1.77569e-19	-0.330901	0.959	0.942	3.87953e-15	2	het vs wt	5	108581110	108582314	3
Atp5k	1.99521e-07	-0.309067	0.972	0.969	0.00435913	8	het vs wt	5	108581110	108582314	3
Ckb	1.04478e-06	0.258855	0.865	0.777	0.0228264	1	het vs wt	12	111635795	111638772	3
Ckb	1.14806e-06	0.396622	0.934	0.903	0.0250829	10	het vs wt	12	111635795	111638772	3
Ckb	5.74471e-12	0.256382	0.995	0.982	1.25511e-07	11	het vs wt	12	111635795	111638772	3
Frmd4a	2.35543e-22	-0.315936	0.984	0.992	5.14613e-18	0	het vs wt	2	4022528	4618854	3
Frmd4a	1.15627e-07	-0.285025	0.984	0.979	0.00252623	11	het vs wt	2	4022528	4618854	3
Frmd4a	1.39671e-12	-0.291506	0.895	0.928	3.05153e-08	4	het vs wt	2	4022528	4618854	3
Malat1	2.71361e-12	-0.403349	0.996	1	5.92868e-08	1	het vs wt	19	5845717	5852704	3
Malat1	3.59887e-07	0.466805	1	1	0.00786282	15	het vs wt	19	5845717	5852704	3
Malat1	1.82093e-08	-0.520588	0.995	1	0.000397838	7	het vs wt	19	5845717	5852704	3
Mapt	7.36672e-23	-0.364213	0.898	0.944	1.60948e-18	3	het vs wt	11	104122216	104222916	3
Mapt	5.38829e-07	-0.690431	0.431	0.541	0.0117723	5	het vs wt	11	104122216	104222916	3
Mapt	1.83397e-06	-0.480377	0.797	0.847	0.0400685	6	het vs wt	11	104122216	104222916	3
Nfia	1.41106e-16	0.446364	0.946	0.878	3.08289e-12	2	het vs wt	4	97660971	98007111	3
Nfia	2.95501e-20	0.523854	0.929	0.849	6.45611e-16	3	het vs wt	4	97660971	98007111	3
Nfia	1.36105e-10	0.371751	0.577	0.473	2.97362e-06	4	het vs wt	4	97660971	98007111	3
Tpt1	1.04955e-07	0.31693	1	0.997	0.00229307	12	het vs wt	14	76082533	76085965	3
Tpt1	1.24825e-10	0.299249	0.987	0.99	2.72718e-06	6	het vs wt	14	76082533	76085965	3
Tpt1	2.59796e-07	0.270058	0.995	0.979	0.00567603	7	het vs wt	14	76082533	76085965	3
Tuba1a	1.87802e-20	-0.300801	0.909	0.97	4.10309e-16	13	het vs wt	15	98847718	98851584	3
Tuba1a	1.78779e-07	-0.394834	0.93	0.969	0.00390596	15	het vs wt	15	98847718	98851584	3
Tuba1a	5.08748e-15	-0.280169	0.969	0.993	1.11151e-10	5	het vs wt	15	98847718	98851584	3
AC149090.1	3.50949e-08	0.370666	0.63	0.389	0.000766753	3	het vs wt				2
AC149090.1	6.2084e-08	0.487594	0.702	0.435	0.00135641	4	het vs wt				2
Actb	1.64202e-06	0.300394	1	1	0.0358749	0	het vs wt	5	142888870	142892509	2
Actb	6.24729e-08	0.384949	0.999	0.998	0.00136491	1	het vs wt	5	142888870	142892509	2
Arpp21	2.20726e-15	-0.300071	0.895	0.92	4.82243e-11	0	het vs wt	9	111894159	112065006	2
Arpp21	1.69038e-17	-0.289763	0.424	0.532	3.69315e-13	3	het vs wt	9	111894159	112065006	2
Bcl11b	8.88858e-07	0.312045	0.892	0.832	0.0194198	11	het vs wt	12	107876662	107969861	2
Bcl11b	3.65094e-23	0.344243	0.764	0.581	7.97657e-19	3	het vs wt	12	107876662	107969861	2
Chchd2	5.6754e-08	0.280615	0.999	0.995	0.00123996	3	het vs wt	5	129909997	129916311	2
Chchd2	7.83013e-07	0.30749	0.994	0.983	0.0171073	4	het vs wt	5	129909997	129916311	2
CT025619.1	3.08622e-18	-0.254704	0.843	0.876	6.74278e-14	0	het vs wt				2
CT025619.1	2.14989e-20	-0.345805	0.866	0.92	4.69708e-16	3	het vs wt				2
Dlgap1	3.74694e-07	-0.274945	0.814	0.862	0.00818631	1	het vs wt	17	70276068	71128408	2
Dlgap1	2.50246e-07	-0.414722	0.255	0.341	0.00546737	7	het vs wt	17	70276068	71128408	2
Eef1b2	2.39462e-08	0.283685	0.95	0.881	0.000523177	12	het vs wt	1	63215984	63219645	2
Eef1b2	3.74901e-07	0.297053	0.915	0.821	0.00819083	7	het vs wt	1	63215984	63219645	2
Gm17750	5.43244e-34	0.409581	0.934	0.849	1.18688e-29	0	het vs wt	13	84173416	84212922	2
Gm17750	4.32499e-09	-0.33474	0.705	0.779	9.44923e-05	10	het vs wt	13	84173416	84212922	2
Gm3764	1.79701e-08	-0.419918	0.824	0.83	0.000392611	7	het vs wt	3	88113837	88137268	2
Gm3764	1.54169e-06	-0.330604	0.721	0.77	0.0336827	8	het vs wt	3	88113837	88137268	2
Gria2	2.70896e-14	-0.506237	0.997	0.998	5.91855e-10	3	het vs wt	3	80588757	80710142	2
Gria2	5.97178e-09	-0.322487	0.993	0.988	0.000130472	4	het vs wt	3	80588757	80710142	2
Grin2b	6.96558e-07	-0.259567	0.893	0.928	0.0152184	0	het vs wt	6	135690231	136150509	2
Grin2b	1.29618e-06	-0.268624	0.984	0.974	0.0283189	2	het vs wt	6	135690231	136150509	2
Hmgn2	1.61279e-07	0.3412	0.928	0.818	0.00352362	12	het vs wt	4	133692049	133695961	2
Hmgn2	6.53505e-07	0.648072	0.538	0.389	0.0142778	5	het vs wt	4	133692049	133695961	2
Hnrnpa0	4.55904e-21	0.371567	0.999	0.995	9.96059e-17	0	het vs wt	13	58273693	58276370	2
Hnrnpa0	5.06188e-09	0.367669	0.994	0.967	0.000110592	2	het vs wt	13	58273693	58276370	2
Ifitm2	6.29101e-10	0.257467	0.475	0.345	1.37446e-05	0	het vs wt	7	140534750	140535900	2
Ifitm2	2.27634e-08	0.439461	0.785	0.609	0.000497334	11	het vs wt	7	140534750	140535900	2
Itpr1	8.30222e-26	-0.318756	0.838	0.888	1.81387e-21	0	het vs wt	6	108190057	108528070	2
Itpr1	1.29104e-11	-0.254931	0.412	0.498	2.82066e-07	3	het vs wt	6	108190057	108528070	2
Lmo4	1.69484e-50	-0.30999	0.843	0.845	3.70288e-46	0	het vs wt	3	143894291	143910981	2
Lmo4	1.14503e-14	-0.275001	0.717	0.726	2.50167e-10	2	het vs wt	3	143894291	143910981	2
Mdk	4.95587e-07	0.529554	0.519	0.355	0.0108276	12	het vs wt	2	91760150	91762642	2
Mdk	4.03815e-19	0.459325	0.971	0.901	8.82255e-15	8	het vs wt	2	91760150	91762642	2
Pou3f2	9.25288e-09	-0.283493	0.961	0.951	0.000202157	10	het vs wt	4	22482780	22488366	2
Pou3f2	1.03158e-09	-0.343816	0.951	0.966	2.25379e-05	3	het vs wt	4	22482780	22488366	2
Ptn	5.28379e-16	-0.336735	0.993	0.995	1.1544e-11	0	het vs wt	6	36691864	36787155	2
Ptn	4.7766e-13	-0.317078	0.942	0.953	1.04359e-08	3	het vs wt	6	36691864	36787155	2
Rpl38	6.56304e-08	-0.421941	0.999	1	0.00143389	11	het vs wt	11	114559350	114563157	2
Rpl38	1.55347e-08	-0.58481	0.569	0.815	0.000339401	13	het vs wt	11	114559350	114563157	2
Rps10	9.44704e-07	0.258193	0.994	0.962	0.0206399	12	het vs wt	17	27849392	27855643	2
Rps10	3.4768e-08	-0.428611	0.473	0.669	0.000759611	13	het vs wt	17	27849392	27855643	2
Rsrp1	2.79521e-07	-0.279678	0.985	0.981	0.00610697	11	het vs wt	4	134650903	134654982	2
Rsrp1	5.0561e-12	-0.363337	0.949	0.975	1.10466e-07	3	het vs wt	4	134650903	134654982	2
Sox5	7.86203e-79	0.280035	0.744	0.607	1.7177e-74	0	het vs wt	6	143774151	144727703	2
Sox5	7.23661e-15	0.455543	0.707	0.561	1.58105e-10	11	het vs wt	6	143774151	144727703	2
Tmsb10	3.6754e-13	-0.494197	0.871	0.966	8.03002e-09	13	het vs wt	6	72934330	72935731	2
Tmsb10	4.03649e-07	-0.296383	0.957	0.985	0.00881891	5	het vs wt	6	72934330	72935731	2
Tmsb4x	2.93235e-22	0.261629	1	1	6.40661e-18	0	het vs wt	X	165990089	165992311	2
Tmsb4x	3.18527e-07	-0.338462	0.965	0.978	0.00695917	15	het vs wt	X	165990089	165992311	2
Tsc22d1	9.20257e-08	-0.297364	0.994	0.988	0.00201058	11	het vs wt	14	76652401	76745205	2
Tsc22d1	1.27397e-06	-0.268881	0.996	0.999	0.0278338	3	het vs wt	14	76652401	76745205	2
Tubb2a	5.39847e-07	-0.47305	0.435	0.478	0.0117946	5	het vs wt	13	34258257	34261990	2
Tubb2a	1.12854e-09	-0.305743	0.7	0.782	2.46564e-05	8	het vs wt	13	34258257	34261990	2
Vim	6.87087e-11	0.344011	0.779	0.652	1.50115e-06	11	het vs wt	2	13578738	13587637	2
Vim	9.97421e-16	0.34028	0.427	0.274	2.17916e-11	3	het vs wt	2	13578738	13587637	2

## Sheet: Supp T7 (dosage sens)
p_val	avg_log2FC	pct.1	pct.2	p_val_adj	cluster	Gene	analysis	chromosome_name	start_position	end_position
2.20726e-15	-0.300071	0.895	0.92	4.82243e-11	0	Arpp21	het vs wt	9	111894159	112065006
2.61904e-45	-0.365554	0.801	0.895	5.72207e-41	0	Arpp21	ko vs het	9	111894159	112065006
2.2848e-189	-0.665625	0.801	0.92	4.9919e-185	0	Arpp21	ko vs wt	9	111894159	112065006
3.97575e-33	-0.26523	0.694	0.814	8.68623e-29	0	Cpe	het vs wt	8	65045576	65146088
2.2273e-168	-0.501488	0.354	0.694	4.8661e-164	0	Cpe	ko vs het	8	65045576	65146088
0	-0.766718	0.354	0.814	0	0	Cpe	ko vs wt	8	65045576	65146088
2.35543e-22	-0.315936	0.984	0.992	5.14613e-18	0	Frmd4a	het vs wt	2	4022528	4618854
1.35908e-43	-0.305587	0.966	0.984	2.96932e-39	0	Frmd4a	ko vs het	2	4022528	4618854
2.0686e-250	-0.621523	0.966	0.992	4.5195e-246	0	Frmd4a	ko vs wt	2	4022528	4618854
2.05558e-55	-0.348401	0.808	0.885	4.49103e-51	0	Gatad2b	het vs wt	3	90200485	90270714
4.7004e-115	-0.385507	0.586	0.808	1.0269e-110	0	Gatad2b	ko vs het	3	90200485	90270714
0	-0.733908	0.586	0.885	0	0	Gatad2b	ko vs wt	3	90200485	90270714
6.96558e-07	-0.259567	0.893	0.928	0.0152184	0	Grin2b	het vs wt	6	135690231	136150509
4.70821e-65	-0.432701	0.772	0.893	1.02865e-60	0	Grin2b	ko vs het	6	135690231	136150509
8.1159e-226	-0.692268	0.772	0.928	1.7732e-221	0	Grin2b	ko vs wt	6	135690231	136150509
2.81543e-40	0.307382	1	1	6.15116e-36	0	H3f3b	het vs wt	11	115912738	115918788
1.6158e-146	0.322731	1	1	3.5302e-142	0	H3f3b	ko vs het	11	115912738	115918788
0	0.630113	1	1	0	0	H3f3b	ko vs wt	11	115912738	115918788
6.29101e-10	0.257467	0.475	0.345	1.37446e-05	0	Ifitm2	het vs wt	7	140534750	140535900
3.14888e-47	0.423059	0.652	0.475	6.87968e-43	0	Ifitm2	ko vs het	7	140534750	140535900
1.2082e-175	0.680526	0.652	0.345	2.6397e-171	0	Ifitm2	ko vs wt	7	140534750	140535900
8.30222e-26	-0.318756	0.838	0.888	1.81387e-21	0	Itpr1	het vs wt	6	108190057	108528070
2.2235e-118	-0.512895	0.673	0.838	4.8579e-114	0	Itpr1	ko vs het	6	108190057	108528070
0	-0.831651	0.673	0.888	0	0	Itpr1	ko vs wt	6	108190057	108528070
4.62028e-24	-0.254845	0.406	0.519	1.00944e-19	0	Kif26b	het vs wt	1	178356690	178766765
8.7079e-117	-0.358691	0.142	0.406	1.9025e-112	0	Kif26b	ko vs het	1	178356690	178766765
3.4268e-245	-0.613536	0.142	0.519	7.4869e-241	0	Kif26b	ko vs wt	1	178356690	178766765
1.69484e-50	-0.30999	0.843	0.845	3.70288e-46	0	Lmo4	het vs wt	3	143894291	143910981
2.6834e-121	-0.627398	0.834	0.843	5.8627e-117	0	Lmo4	ko vs het	3	143894291	143910981
1.4508e-205	-0.937388	0.834	0.845	3.1697e-201	0	Lmo4	ko vs wt	3	143894291	143910981
1.15944e-11	-0.315238	0.991	0.99	2.53313e-07	0	Mef2c	het vs wt	13	83652153	83815199
6.00947e-57	-0.542194	0.984	0.991	1.31295e-52	0	Mef2c	ko vs het	13	83652153	83815199
1.9149e-173	-0.857432	0.984	0.99	4.1836e-169	0	Mef2c	ko vs wt	13	83652153	83815199
1.16231e-59	0.293987	0.992	0.981	2.53942e-55	0	Nfib	het vs wt	4	82208410	82623987
0	0.778991	1	0.992	0	0	Nfib	ko vs het	4	82208410	82623987
0	1.07298	1	0.981	0	0	Nfib	ko vs wt	4	82208410	82623987
1.78658e-33	0.33143	0.823	0.744	3.90331e-29	0	Nrip1	het vs wt	16	76084288	76170715
1.1497e-116	0.604652	0.934	0.823	2.5118e-112	0	Nrip1	ko vs het	16	76084288	76170715
1.5825e-254	0.936082	0.934	0.744	3.4575e-250	0	Nrip1	ko vs wt	16	76084288	76170715
6.44141e-10	-0.256761	0.753	0.784	1.40732e-05	0	Opcml	het vs wt	9	27702071	28836706
4.31619e-21	-0.28565	0.657	0.753	9.43001e-17	0	Opcml	ko vs het	9	27702071	28836706
5.25326e-79	-0.54241	0.657	0.784	1.14773e-74	0	Opcml	ko vs wt	9	27702071	28836706
5.28379e-16	-0.336735	0.993	0.995	1.1544e-11	0	Ptn	het vs wt	6	36691864	36787155
3.92434e-16	-0.323417	0.99	0.993	8.5739e-12	0	Ptn	ko vs het	6	36691864	36787155
7.83653e-80	-0.660152	0.99	0.995	1.71213e-75	0	Ptn	ko vs wt	6	36691864	36787155
2.17872e-53	-0.49488	0.703	0.798	4.76007e-49	0	Ptprk	het vs wt	10	27950816	28473393
2.69625e-80	-0.479431	0.555	0.703	5.89077e-76	0	Ptprk	ko vs het	10	27950816	28473393
5.9133e-270	-0.974311	0.555	0.798	1.2919e-265	0	Ptprk	ko vs wt	10	27950816	28473393
8.01578e-40	0.274186	0.865	0.735	1.75129e-35	0	Robo1	het vs wt	16	72105194	72842983
2.65268e-40	0.26117	0.929	0.865	5.79557e-36	0	Robo1	ko vs het	16	72105194	72842983
2.2489e-169	0.535356	0.929	0.735	4.9135e-165	0	Robo1	ko vs wt	16	72105194	72842983
5.86419e-08	-0.454597	0.997	0.999	0.00128121	0	Rps28	het vs wt	17	34038001	34043536
1.85112e-16	-0.269311	0.997	0.997	4.04433e-12	0	Rps28	ko vs het	17	34038001	34043536
0	-0.723909	0.997	0.999	0	0	Rps28	ko vs wt	17	34038001	34043536
7.86203e-79	0.280035	0.744	0.607	1.7177e-74	0	Sox5	het vs wt	6	143774151	144727703
3.0265e-305	0.919464	0.946	0.744	6.6123e-301	0	Sox5	ko vs het	6	143774151	144727703
0	1.1995	0.946	0.607	0	0	Sox5	ko vs wt	6	143774151	144727703
2.93235e-22	0.261629	1	1	6.40661e-18	0	Tmsb4x	het vs wt	X	165990089	165992311
3.68115e-42	0.269385	1	1	8.04258e-38	0	Tmsb4x	ko vs het	X	165990089	165992311
1.7498e-221	0.531014	1	1	3.8229e-217	0	Tmsb4x	ko vs wt	X	165990089	165992311
1.66368e-13	-0.267979	0.674	0.735	3.6348e-09	1	Ahi1	het vs wt	10	20828446	20956328
3.59542e-23	-0.315136	0.536	0.674	7.85527e-19	1	Ahi1	ko vs het	10	20828446	20956328
5.6646e-59	-0.583114	0.536	0.735	1.2376e-54	1	Ahi1	ko vs wt	10	20828446	20956328
8.77288e-08	0.259738	0.548	0.481	0.0019167	1	Cdkn1c	het vs wt	7	143012076	143014787
1.78099e-36	0.481394	0.715	0.548	3.89111e-32	1	Cdkn1c	ko vs het	7	143012076	143014787
6.37426e-75	0.741133	0.715	0.481	1.39265e-70	1	Cdkn1c	ko vs wt	7	143012076	143014787
1.78146e-10	-0.312308	0.949	0.961	3.89212e-06	1	Celf4	het vs wt	18	25610689	25887214
1.63411e-29	-0.3705	0.894	0.949	3.5702e-25	1	Celf4	ko vs het	18	25610689	25887214
2.1098e-110	-0.682808	0.894	0.961	4.6096e-106	1	Celf4	ko vs wt	18	25610689	25887214
2.01555e-09	-0.323894	0.731	0.794	4.40358e-05	1	Chl1	het vs wt	6	103487547	103727172
1.87913e-40	-0.628584	0.541	0.731	4.10552e-36	1	Chl1	ko vs het	6	103487547	103727172
1.59434e-98	-0.952477	0.541	0.794	3.48332e-94	1	Chl1	ko vs wt	6	103487547	103727172
3.74694e-07	-0.274945	0.814	0.862	0.00818631	1	Dlgap1	het vs wt	17	70276068	71128408
7.09851e-51	-0.571333	0.604	0.814	1.55088e-46	1	Dlgap1	ko vs het	17	70276068	71128408
1.0276e-116	-0.846278	0.604	0.862	2.2451e-112	1	Dlgap1	ko vs wt	17	70276068	71128408
4.67467e-11	-0.287512	0.757	0.815	1.02132e-06	1	Gria1	het vs wt	11	56902213	57221070
1.59183e-31	-0.473752	0.616	0.757	3.47782e-27	1	Gria1	ko vs het	11	56902213	57221070
1.73161e-78	-0.761264	0.616	0.815	3.78322e-74	1	Gria1	ko vs wt	11	56902213	57221070
1.51327e-15	0.380928	0.999	0.998	3.30619e-11	1	H3f3b	het vs wt	11	115912738	115918788
3.67294e-34	0.293393	1	0.999	8.02464e-30	1	H3f3b	ko vs het	11	115912738	115918788
1.2112e-254	0.674322	1	0.998	2.6461e-250	1	H3f3b	ko vs wt	11	115912738	115918788
9.29494e-09	-0.415948	0.506	0.619	0.000203076	1	Nrxn1	het vs wt	17	90341059	91400499
7.41352e-16	-0.352201	0.352	0.506	1.61971e-11	1	Nrxn1	ko vs het	17	90341059	91400499
5.58862e-73	-0.768149	0.352	0.619	1.221e-68	1	Nrxn1	ko vs wt	17	90341059	91400499
1.77569e-19	-0.330901	0.959	0.942	3.87953e-15	2	Atp5k	het vs wt	5	108581110	108582314
5.81946e-18	-0.251042	0.958	0.959	1.27144e-13	2	Atp5k	ko vs het	5	108581110	108582314
2.0686e-195	-0.581943	0.958	0.942	4.5194e-191	2	Atp5k	ko vs wt	5	108581110	108582314
4.49675e-28	0.259247	0.739	0.595	9.8245e-24	2	Dpy19l1	het vs wt	9	24323072	24414436
1.9418e-175	0.767686	0.934	0.739	4.2424e-171	2	Dpy19l1	ko vs het	9	24323072	24414436
6.9106e-265	1.02693	0.934	0.595	1.5098e-260	2	Dpy19l1	ko vs wt	9	24323072	24414436
4.54608e-14	-0.278258	0.185	0.272	9.93228e-10	2	Etv1	het vs wt	12	38829379	38920483
1.73938e-41	-0.318701	0.053	0.185	3.80019e-37	2	Etv1	ko vs het	12	38829379	38920483
2.49205e-83	-0.596959	0.053	0.272	5.44463e-79	2	Etv1	ko vs wt	12	38829379	38920483
1.47822e-31	-0.330735	0.744	0.808	3.22961e-27	2	Gatad2b	het vs wt	3	90200485	90270714
6.31004e-75	-0.407459	0.536	0.744	1.37862e-70	2	Gatad2b	ko vs het	3	90200485	90270714
3.3673e-219	-0.738194	0.536	0.808	7.3569e-215	2	Gatad2b	ko vs wt	3	90200485	90270714
1.29618e-06	-0.268624	0.984	0.974	0.0283189	2	Grin2b	het vs wt	6	135690231	136150509
2.78851e-15	-0.261691	0.987	0.984	6.09233e-11	2	Grin2b	ko vs het	6	135690231	136150509
2.1702e-108	-0.530315	0.987	0.974	4.7415e-104	2	Grin2b	ko vs wt	6	135690231	136150509
5.19676e-31	0.327473	0.998	0.992	1.13539e-26	2	H3f3b	het vs wt	11	115912738	115918788
3.88402e-93	0.36216	0.999	0.998	8.4858e-89	2	H3f3b	ko vs het	11	115912738	115918788
0	0.689632	0.999	0.992	0	2	H3f3b	ko vs wt	11	115912738	115918788
5.33535e-14	0.30178	0.524	0.352	1.16567e-09	2	Jun	het vs wt	4	94937271	94940459
1.16915e-43	0.47921	0.723	0.524	2.55436e-39	2	Jun	ko vs het	4	94937271	94940459
4.2728e-146	0.78099	0.723	0.352	9.3352e-142	2	Jun	ko vs wt	4	94937271	94940459
9.60522e-17	0.295308	0.948	0.878	2.09855e-12	2	Jund	het vs wt	8	71151599	71153265
5.22983e-33	0.306443	0.98	0.948	1.14261e-28	2	Jund	ko vs het	8	71151599	71153265
8.7162e-142	0.601752	0.98	0.878	1.9043e-137	2	Jund	ko vs wt	8	71151599	71153265
1.14503e-14	-0.275001	0.717	0.726	2.50167e-10	2	Lmo4	het vs wt	3	143894291	143910981
4.36032e-32	-0.387048	0.637	0.717	9.52643e-28	2	Lmo4	ko vs het	3	143894291	143910981
1.15e-66	-0.662049	0.637	0.726	2.51253e-62	2	Lmo4	ko vs wt	3	143894291	143910981
1.41106e-16	0.446364	0.946	0.878	3.08289e-12	2	Nfia	het vs wt	4	97660971	98007111
1.99877e-47	0.497378	0.979	0.946	4.36691e-43	2	Nfia	ko vs het	4	97660971	98007111
4.6294e-173	0.943742	0.979	0.878	1.0114e-168	2	Nfia	ko vs wt	4	97660971	98007111
1.00636e-07	-0.265437	0.395	0.438	0.00219869	2	Nrp1	het vs wt	8	129085085	129229844
1.58468e-41	-0.416707	0.212	0.395	3.4622e-37	2	Nrp1	ko vs het	8	129085085	129229844
6.04002e-78	-0.682144	0.212	0.438	1.31962e-73	2	Nrp1	ko vs wt	8	129085085	129229844
5.66058e-09	-0.256313	0.304	0.36	0.000123672	2	Pcdh17	het vs wt	14	84681003	84776442
3.06743e-24	-0.259478	0.174	0.304	6.70171e-20	2	Pcdh17	ko vs het	14	84681003	84776442
8.95983e-54	-0.515792	0.174	0.36	1.95754e-49	2	Pcdh17	ko vs wt	14	84681003	84776442
1.69038e-17	-0.289763	0.424	0.532	3.69315e-13	3	Arpp21	het vs wt	9	111894159	112065006
6.78788e-30	-0.262976	0.314	0.424	1.48302e-25	3	Arpp21	ko vs het	9	111894159	112065006
5.88013e-80	-0.552739	0.314	0.532	1.28469e-75	3	Arpp21	ko vs wt	9	111894159	112065006
3.65094e-23	0.344243	0.764	0.581	7.97657e-19	3	Bcl11b	het vs wt	12	107876662	107969861
4.07276e-83	0.515467	0.933	0.764	8.89816e-79	3	Bcl11b	ko vs het	12	107876662	107969861
1.0189e-202	0.85971	0.933	0.581	2.2262e-198	3	Bcl11b	ko vs wt	12	107876662	107969861
1.23771e-21	-0.361215	0.721	0.837	2.70416e-17	3	Gatad2b	het vs wt	3	90200485	90270714
8.60322e-49	-0.331201	0.597	0.721	1.87963e-44	3	Gatad2b	ko vs het	3	90200485	90270714
4.6021e-206	-0.692416	0.597	0.837	1.0055e-201	3	Gatad2b	ko vs wt	3	90200485	90270714
3.80172e-07	-0.280674	0.536	0.609	0.00830599	3	Hist1h2ap	het vs wt
1.74206e-16	-0.254402	0.44	0.536	3.80606e-12	3	Hist1h2ap	ko vs het
2.29615e-68	-0.535077	0.44	0.609	5.01664e-64	3	Hist1h2ap	ko vs wt
7.70865e-13	-0.311291	0.643	0.712	1.68418e-08	3	Lsamp	het vs wt	16	39804723	42002042
6.5259e-33	-0.397704	0.513	0.643	1.42578e-28	3	Lsamp	ko vs het	16	39804723	42002042
5.82561e-85	-0.708995	0.513	0.712	1.27278e-80	3	Lsamp	ko vs wt	16	39804723	42002042
7.36672e-23	-0.364213	0.898	0.944	1.60948e-18	3	Mapt	het vs wt	11	104122216	104222916
1.35934e-52	-0.486522	0.849	0.898	2.96989e-48	3	Mapt	ko vs het	11	104122216	104222916
4.197e-160	-0.850735	0.849	0.944	9.1697e-156	3	Mapt	ko vs wt	11	104122216	104222916
2.95501e-20	0.523854	0.929	0.849	6.45611e-16	3	Nfia	het vs wt	4	97660971	98007111
8.05261e-42	0.387887	0.978	0.929	1.75933e-37	3	Nfia	ko vs het	4	97660971	98007111
6.1655e-193	0.911741	0.978	0.849	1.347e-188	3	Nfia	ko vs wt	4	97660971	98007111
4.7766e-13	-0.317078	0.942	0.953	1.04359e-08	3	Ptn	het vs wt	6	36691864	36787155
3.87569e-14	-0.311402	0.92	0.942	8.46761e-10	3	Ptn	ko vs het	6	36691864	36787155
4.85278e-46	-0.62848	0.92	0.953	1.06024e-41	3	Ptn	ko vs wt	6	36691864	36787155
1.74256e-10	-0.319063	0.773	0.842	3.80714e-06	3	Shtn1	het vs wt	19	58961788	59064532
8.57887e-40	-0.413361	0.639	0.773	1.87431e-35	3	Shtn1	ko vs het	19	58961788	59064532
6.9205e-122	-0.732423	0.639	0.842	1.512e-117	3	Shtn1	ko vs wt	19	58961788	59064532
2.23551e-11	-0.289663	0.988	0.982	4.88413e-07	4	Eif1b	het vs wt	9	120321298	120324396
3.0336e-12	-0.356094	0.987	0.988	6.62782e-08	4	Eif1b	ko vs het	9	120321298	120324396
1.39512e-26	-0.645757	0.987	0.982	3.04805e-22	4	Eif1b	ko vs wt	9	120321298	120324396
3.03221e-18	-0.322656	0.662	0.76	6.62478e-14	4	Gatad2b	het vs wt	3	90200485	90270714
1.41021e-32	-0.331548	0.495	0.662	3.08102e-28	4	Gatad2b	ko vs het	3	90200485	90270714
1.4442e-129	-0.654204	0.495	0.76	3.1552e-125	4	Gatad2b	ko vs wt	3	90200485	90270714
1.36105e-10	0.371751	0.577	0.473	2.97362e-06	4	Nfia	het vs wt	4	97660971	98007111
1.04594e-30	0.504543	0.739	0.577	2.28516e-26	4	Nfia	ko vs het	4	97660971	98007111
1.89388e-80	0.876295	0.739	0.473	4.13774e-76	4	Nfia	ko vs wt	4	97660971	98007111
9.85515e-07	-0.449618	0.994	0.997	0.0215315	4	Rps28	het vs wt	17	34038001	34043536
3.87023e-08	-0.262096	0.994	0.994	0.000845568	4	Rps28	ko vs het	17	34038001	34043536
7.5038e-305	-0.711714	0.994	0.997	1.6394e-300	4	Rps28	ko vs wt	17	34038001	34043536
2.50246e-07	-0.414722	0.255	0.341	0.00546737	7	Dlgap1	het vs wt	17	70276068	71128408
7.10341e-07	-0.279288	0.153	0.255	0.0155195	7	Dlgap1	ko vs het	17	70276068	71128408
1.2674e-21	-0.69401	0.153	0.341	2.76902e-17	7	Dlgap1	ko vs wt	17	70276068	71128408
4.68088e-08	-0.575185	0.441	0.5	0.00102268	8	Cspg5	het vs wt	9	110072851	110091644
6.46818e-07	-0.364286	0.435	0.441	0.0141317	8	Cspg5	ko vs het	9	110072851	110091644
9.01257e-31	-0.939471	0.435	0.5	1.96907e-26	8	Cspg5	ko vs wt	9	110072851	110091644
4.50546e-09	-0.257931	0.747	0.803	9.84353e-05	8	Gatad2b	het vs wt	3	90200485	90270714
7.93221e-23	-0.284517	0.6	0.747	1.73303e-18	8	Gatad2b	ko vs het	3	90200485	90270714
3.57323e-72	-0.542449	0.6	0.803	7.80678e-68	8	Gatad2b	ko vs wt	3	90200485	90270714
6.55338e-07	-0.476065	0.196	0.303	0.0143178	8	Luzp2	het vs wt	7	54485246	54918633
5.81356e-12	-0.46189	0.114	0.196	1.27015e-07	8	Luzp2	ko vs het	7	54485246	54918633
6.9332e-36	-0.937956	0.114	0.303	1.51477e-31	8	Luzp2	ko vs wt	7	54485246	54918633
4.03815e-19	0.459325	0.971	0.901	8.82255e-15	8	Mdk	het vs wt	2	91760150	91762642
2.59079e-14	0.280243	0.97	0.971	5.66037e-10	8	Mdk	ko vs het	2	91760150	91762642
2.00682e-83	0.739568	0.97	0.901	4.3845e-79	8	Mdk	ko vs wt	2	91760150	91762642
6.15436e-08	0.48559	0.985	0.969	0.0013446	9	H3f3b	het vs wt	11	115912738	115918788
2.367e-09	0.332619	0.993	0.985	5.17141e-05	9	H3f3b	ko vs het	11	115912738	115918788
2.31362e-96	0.818209	0.993	0.969	5.05479e-92	9	H3f3b	ko vs wt	11	115912738	115918788
1.14806e-06	0.396622	0.934	0.903	0.0250829	10	Ckb	het vs wt	12	111635795	111638772
3.57555e-10	0.367678	0.965	0.934	7.81186e-06	10	Ckb	ko vs het	12	111635795	111638772
2.67463e-40	0.7643	0.965	0.903	5.84353e-36	10	Ckb	ko vs wt	12	111635795	111638772
4.32499e-09	-0.33474	0.705	0.779	9.44923e-05	10	Gm17750	het vs wt	13	84173416	84212922
5.41106e-27	-0.471353	0.567	0.705	1.18221e-22	10	Gm17750	ko vs het	13	84173416	84212922
4.39976e-53	-0.806093	0.567	0.779	9.61259e-49	10	Gm17750	ko vs wt	13	84173416	84212922
5.99919e-12	0.326282	0.787	0.676	1.3107e-07	10	Igfbp2	het vs wt	1	72863662	72891633
7.66152e-43	0.500295	0.929	0.787	1.67389e-38	10	Igfbp2	ko vs het	1	72863662	72891633
1.56948e-85	0.826577	0.929	0.676	3.42899e-81	10	Igfbp2	ko vs wt	1	72863662	72891633
5.25289e-12	0.290436	0.95	0.853	1.14765e-07	11	Edil3	het vs wt	13	88969591	89471342
6.92769e-22	0.325618	0.984	0.95	1.51356e-17	11	Edil3	ko vs het	13	88969591	89471342
1.68169e-60	0.616054	0.984	0.853	3.67415e-56	11	Edil3	ko vs wt	13	88969591	89471342
4.1118e-14	-0.339761	0.834	0.909	8.98345e-10	11	Gatad2b	het vs wt	3	90200485	90270714
9.00724e-28	-0.390819	0.61	0.834	1.9679e-23	11	Gatad2b	ko vs het	3	90200485	90270714
2.51313e-97	-0.73058	0.61	0.909	5.49068e-93	11	Gatad2b	ko vs wt	3	90200485	90270714
2.27634e-08	0.439461	0.785	0.609	0.000497334	11	Ifitm2	het vs wt	7	140534750	140535900
2.14266e-21	0.424495	0.934	0.785	4.68129e-17	11	Ifitm2	ko vs het	7	140534750	140535900
6.74294e-75	0.863956	0.934	0.609	1.4732e-70	11	Ifitm2	ko vs wt	7	140534750	140535900
4.70736e-11	-0.402072	0.786	0.815	1.02846e-06	11	Pantr1	het vs wt	1	42629754	42734584
5.07942e-18	-0.506511	0.704	0.786	1.10975e-13	11	Pantr1	ko vs het	1	42629754	42734584
2.62907e-35	-0.908584	0.704	0.815	5.74399e-31	11	Pantr1	ko vs wt	1	42629754	42734584
6.56304e-08	-0.421941	0.999	1	0.00143389	11	Rpl38	het vs wt	11	114559350	114563157
2.08157e-09	-0.264194	1	0.999	4.54782e-05	11	Rpl38	ko vs het	11	114559350	114563157
3.2181e-178	-0.686136	1	1	7.0309e-174	11	Rpl38	ko vs wt	11	114559350	114563157
1.12994e-12	-0.468244	0.999	0.999	2.4687e-08	11	Rps28	het vs wt	17	34038001	34043536
1.76663e-07	-0.255844	1	0.999	0.00385973	11	Rps28	ko vs het	17	34038001	34043536
3.129e-184	-0.724088	1	0.999	6.8362e-180	11	Rps28	ko vs wt	17	34038001	34043536
7.23661e-15	0.455543	0.707	0.561	1.58105e-10	11	Sox5	het vs wt	6	143774151	144727703
9.1211e-23	0.616696	0.859	0.707	1.99278e-18	11	Sox5	ko vs het	6	143774151	144727703
1.62172e-50	1.07224	0.859	0.561	3.54314e-46	11	Sox5	ko vs wt	6	143774151	144727703
4.95587e-07	0.529554	0.519	0.355	0.0108276	12	Mdk	het vs wt	2	91760150	91762642
2.27346e-07	0.497714	0.589	0.519	0.00496705	12	Mdk	ko vs het	2	91760150	91762642
7.00937e-24	1.02727	0.589	0.355	1.53141e-19	12	Mdk	ko vs wt	2	91760150	91762642
1.22834e-06	-0.310512	0.817	0.885	0.0268368	16	Gatad2b	het vs wt	3	90200485	90270714
2.21664e-09	-0.435653	0.603	0.817	4.84292e-05	16	Gatad2b	ko vs het	3	90200485	90270714
2.04549e-19	-0.746165	0.603	0.885	4.46899e-15	16	Gatad2b	ko vs wt	3	90200485	90270714

## Sheet: Supp T8 (co-exp ctip2-Satb2)
cluster_Condition	cells.Ctip2_Satb2	cells.n.co-express.	total	percentage_per_cluster	P value (vs WT)
0__WT	Co_expressed_Ctip2_Satb2	1371	4314	31.78
0__Het	Co_expressed_Ctip2_Satb2	1568	4127	37.99	0.047
0__KO	Co_expressed_Ctip2_Satb2	1913	2393	79.94	0.0067
1__WT	Co_expressed_Ctip2_Satb2	183	2199	8.32
1__Het	Co_expressed_Ctip2_Satb2	134	2677	5.01	NS
1__KO	Co_expressed_Ctip2_Satb2	62	1592	3.89	NS
2__WT	Co_expressed_Ctip2_Satb2	922	1995	46.22
2__Het	Co_expressed_Ctip2_Satb2	1390	2633	52.79	0.041
2__KO	Co_expressed_Ctip2_Satb2	1084	1766	61.38	0.008
3__WT	Co_expressed_Ctip2_Satb2	952	1919	49.61
3__Het	Co_expressed_Ctip2_Satb2	1743	2674	65.18	0.033
3__KO	Co_expressed_Ctip2_Satb2	1701	2017	84.33	0.001
4__WT	Co_expressed_Ctip2_Satb2	609	1836	33.17
4__Het	Co_expressed_Ctip2_Satb2	697	2137	32.62	NS
4__KO	Co_expressed_Ctip2_Satb2	566	1611	35.13	NS
5__WT	Co_expressed_Ctip2_Satb2	65	1652	3.93
5__Het	Co_expressed_Ctip2_Satb2	59	928	6.36	0.053
5__KO	Co_expressed_Ctip2_Satb2	37	334	11.08	0.0024
6__WT	Co_expressed_Ctip2_Satb2	100	1085	9.22
6__Het	Co_expressed_Ctip2_Satb2	58	989	5.86	NS
6__KO	Co_expressed_Ctip2_Satb2	27	641	4.21	NS
7__WT	Co_expressed_Ctip2_Satb2	57	912	6.25
7__Het	Co_expressed_Ctip2_Satb2	48	1019	4.71	NS
7__KO	Co_expressed_Ctip2_Satb2	24	665	3.61	NS
8__WT	Co_expressed_Ctip2_Satb2	103	964	10.68
8__Het	Co_expressed_Ctip2_Satb2	91	1388	6.56	NS
8__KO	Co_expressed_Ctip2_Satb2	82	1250	6.56	NS
9__WT	Co_expressed_Ctip2_Satb2	93	851	10.93
9__Het	Co_expressed_Ctip2_Satb2	43	931	4.62	NS
9__KO	Co_expressed_Ctip2_Satb2	27	582	4.64	NS
10__WT	Co_expressed_Ctip2_Satb2	140	720	19.44
10__Het	Co_expressed_Ctip2_Satb2	194	1042	18.62	NS
10__KO	Co_expressed_Ctip2_Satb2	221	960	23.02	NS
11__WT	Co_expressed_Ctip2_Satb2	278	672	41.37
11__Het	Co_expressed_Ctip2_Satb2	350	887	39.46	NS
11__KO	Co_expressed_Ctip2_Satb2	276	608	45.39	NS
12__WT	Co_expressed_Ctip2_Satb2	46	665	6.92
12__Het	Co_expressed_Ctip2_Satb2	34	856	3.97	NS
12__KO	Co_expressed_Ctip2_Satb2	32	635	5.04	NS
13__WT	Co_expressed_Ctip2_Satb2	97	1079	8.99
13__Het	Co_expressed_Ctip2_Satb2	31	603	5.14	NS
13__KO	Co_expressed_Ctip2_Satb2	27	328	8.23	NS
14__WT	Co_expressed_Ctip2_Satb2	20	266	7.52
14__Het	Co_expressed_Ctip2_Satb2	14	262	5.34	NS
14__KO	Co_expressed_Ctip2_Satb2	12	250	4.8	NS
15__WT	Co_expressed_Ctip2_Satb2	13	450	2.89
15__Het	Co_expressed_Ctip2_Satb2	5	172	2.91	NS
15__KO	Co_expressed_Ctip2_Satb3	5	172	2.91	NS
16__WT	Co_expressed_Ctip2_Satb2	16	243	6.58
16__Het	Co_expressed_Ctip2_Satb2	10	263	3.8	NS
16__KO	Co_expressed_Ctip2_Satb2	5	116	4.31	NS
17__WT	Co_expressed_Ctip2_Satb2	9	189	4.76
17__Het	Co_expressed_Ctip2_Satb2	6	228	2.63	NS
17__KO	Co_expressed_Ctip2_Satb2	3	115	2.61	NS
18__WT	Co_expressed_Ctip2_Satb2	6	206	2.91
18__Het	Co_expressed_Ctip2_Satb2	6	149	4.03	NS
18__KO	Co_expressed_Ctip2_Satb3	9	182	4.94505	NS
19__WT	Co_expressed_Ctip2_Satb2	7	130	5.38
19__Het	Co_expressed_Ctip2_Satb2	4	114	3.51	NS
19__KO	Co_expressed_Ctip2_Satb2	1	69	1.45	NS
